# Supplementary material for: Impact of the COVID-19 pandemic on emergency outpatient consultations and admissions of non-COVID-19 patients (ECCO)—A cross-sectional study
Source: PLoS One. 2022 Jun 10;17(6):e0269724. doi: 10.1371/journal.pone.0269724 (PMC9187104; doi:10.1371/journal.pone.0269724)
Supplement: S1 Dataset — (XLSX) [file pone.0269724.s002.xlsx]

## Sheet: Codebook
Worksheet
Admissions Medicine	aggregated admissions by week, year, department, admission type, diagnosis, patient age and sex
Variables	Description	Range
Calendar week	calendar week of each year	from 1 to 53
Year	year of observation	from 2017 to 2020
Station	department section	Geriatrics, Internal Medicine, Palliative Care, Pandemic
Admission Type	reason for hospital admission	Emergency, Elective, other (transfer within 24 h, hospital transfer)
ICD-Code	ICD-10 Diagnosys code	I, J, C, other
ICD-Code I subtype	subgroup ICD-Code I	acute (ICD codes I20-24), chronic (ICD code I25), other
ICD I63	ICD-10 Code I63	0=No, 1=Yes
Age class	patient age in classes	classes (0,50], (50. 70], (70, 80], (80, 105]; with ( denoting age excluded, ] age included. Class (0, 50] is in fact 15-50
Sex	patient sex	f=female; m=male
Number of admissions	weekly admissions	from 1 (minimum) to 15 (maximum)
Emergency Consultations	emergency outpatient consultations aggregated by week, year
Variables	Description	Range
Calendar week	calendar week of each year	from 1 to 53
Year	year of observation	from 2019 to 2020
Number of consultations	weekly consultations	from 11 (minimum) o 110 (maximum)
Survey
GP	Questionnaire for general practitioners (GPs)
Variables	Description	Range	Question
survey GP	progressive number for the questionnaire	from 1 to 40 (maximum GPs who participated)
Workload_lockdown	total workload, in %, during lockdown, in relationship to the situation before the pandemic	numeric (from 40 to 120); if = 100 equal ; < 100 lower; > 100 greater than the situation before the lockdown	Has there been a reduction/increase in your total workload as a general practitioner, by approximately what percentage? (=100% worload before lockdown): - Load during lockdown
Workload_ betw_waves	% of workload, between the 1st and 2nd wave of the pandemic, in relationship to the situation before the pandemic	numeric (from 10 to 120); if = 100 equal ; < 100 lower; > 100 greater than the situation before the lockdown	Has there been a reduction/increase in your total workload as a general practitioner, by approximately what percentage? (=100% worload before lockdown): - Load between 1st and 2nd wave
Workload_ 2nd_wave	% of workload, during the 2nd wave of the pandemic, in relationship to the situation before the pandemic	numeric (from 30 to 140); if = 100 equal ; < 100 lower; > 100 greater than the situation before the lockdown	Has there been a reduction/increase in your total workload as a general practitioner, by approximately what percentage? (=100% worload before lockdown): - Load in 2nd wave
Consultation	Consultations in the practice (% of total workload) before the pandemic	from 20 to 90 (theoretically from 0 to 100)	Please divide your workload before 1st lockdown proportionally into the following areas: (in percentages, total should equal 100%). - Consultation hours in the practice
Consultation_lockdown	Consultations in the practice (% of total workload) during the lockdown	from 5 to 90 (theoretically from 0 to 100)	Please divide your workload in 1st lockdown proportionally into the following areas: (in percentages, total should equal 100%). - Consultation hours in the practice
Home visits	Home visits (% of total workload) before the pandemic	from 5 to 20 (theoretically from 0 to 100)	Please divide your workload before 1st lockdown proportionally into the following areas: (in percentages, total should equal 100%). - Home visits (excl. home care)
Home visits_lockdown	Home visits (% of total workload) during the lockdown	from 5 to 20 (theoretically from 0 to 100)	Please divide your workload in 1st lockdown proportionally into the following areas: (in percentages, total should equal 100%). - Home visits (excl. home care)
Tele_cons	Tele-consultations (% of total workload) before the pandemic	from 5 to 40 (theoretically from 0 to 100)	Please divide your workload before 1st lockdown proportionally into the following areas: (in percentages, total should equal 100%). - Telephone consultations
Tele_cons_lockdown	Tele-consultations (% of total workload) during the lockdown	from 5 to 70 (theoretically from 0 to 100)	Please divide your workload in 1st lockdown proportionally into the following areas: (in percentages, total should equal 100%). - Telephone consultations
Organisation	Organizational stuff (% of total workload) before the pandemic	from 5 to 10 (theoretically from 0 to 100)	Please divide your workload before 1st lockdown proportionally into the following areas: (in percentages, total should equal 100%). - Organizational issues
Organisation_lockdown	Organizational stuff (% of total workload) during the lockdown	from 5 to 60 (theoretically from 0 to 100)	Please divide your workload in 1st lockdown proportionally into the following areas: (in percentages, total should equal 100%). - Organizational issues
Home_care	Home care (% of total workload) before the pandemic	from 5 to 50 (theoretically from 0 to 100)	Please divide your workload before 1st lockdown proportionally into the following areas: (in percentages, total should equal 100%). - Home care
Home_care_lockdown	Home care (% of total workload) during the lockdown	from 5 to 60 (theoretically from 0 to 100)	Please divide your workload in 1st lockdown proportionally into the following areas: (in percentages, total should equal 100%). - Home care
Other	Other tasks (% of total workload) before the pandemic	from 5 to 20 (theoretically from 0 to 100)	Please divide your workload before 1st lockdown proportionally into the following areas: (in percentages, total should equal 100%). - Other
Other_lockdown	Other tasks (% of total workload) during the lockdown	from 5 to 30 (theoretically from 0 to 100)	Please divide your workload in 1st lockdown proportionally into the following areas: (in percentages, total should equal 100%). - Other
Shortage of care	Shortage of care for chronically ill patients	Yes/No	In your opinion, did a shortage of care for chronically ill patients occur?
worse_helth	Patients in worser health condition	Yes/No	Did patients present to physicians in poorer general health due to delays in visiting a physician?
patient_canc	Patients cancelling regular appointments	Yes/No	Were there delays or cancellations of regular check-ups at the request of patients?
GP_canc	GP cancelling regular appointments	Yes/No	Were there any delays or cancellations of regular check-ups on your advice?
pat_hosp_ref	Patients refusing hospitalization	Yes/No	Were there patients who refused a recommended hospitalization due to the pandemic?
GP_hosp_ref	GP reducing hospitalizations	Yes/No	Did you tend to refrain from hospitalizations because of the pandemic
mental_problem	Patients with more mental health problems	Yes/No	Did your patients experience an increase in mental health problems?
pat_adv_dir	More patient advance directives	Yes/No	Were patient’s advance directives created more frequently in the practice?
weaknesses	general considerations about the weaknesses experienced during the pandemic	Free text (translated into English)	In your opinion, are there any weaknesses in the pandemic strategy during the lockdown and suggestions for improvement for coming comparable situations? Are there any suggestions for improvement for the Cantonal Hospital Graubünden?
Nursing home	Questionnaire for nursing home administrators
Variables	Description	Range	Question
survey nursing	progressive number for the questionnaire	from 1 to 8 (maximum of participants)
N_patients	number of patients cared	from 23 to 178	How many patients do you care for in your institution?
org_model	Medical Care organization	categories: home physician; family physician; mixed model	How is medical care organized in your institution? - Home physician - former family physicians of the patients, who continue to care for them - mixed model
pat_hosp_ref	Patients refusing hospitalization	Yes/No	Were there patients who refused a recommended hospital admission due to the pandemic?
less_cons	Less medical consultations	Yes/No	Did you tend to refrain from consulting a physician for signs of illness due to the pandemic
pat_adv_dir	More patient advance directives	Yes/No	Were advanced directives created with patients more frequently?
hosp_disc	preferred procedure discussed with patients	Yes/No	Was the further procedure regarding hospitalization in case of a possible illness discussed with the patients more frequently?
pat_mental_problem	Patients with more mental health problems	Yes/No	Has there been an increase in mental health problems due to the pandemic or contact restrictions?
staff_mental_problem	Staff suffering isolation, anxiety, burn out	Yes/No	Did your institution experience staff shortages due to quarantine/isolation, staff anxiety or burn-out?
Referring hospital	Questionnaire for the internal medicine chief physicians of the referring hospitals
Variables	Description	Range	Question
survey_ref_hosp	progressive number for the questionnaire	from 1 to 11 (maximum of participants)
admission_1st_wave	hospital admissions change during the 1st wave	categories: No change; Reduction; Increase	Did the 1st wave of the Corona pandemic result in a reduction or increase of admissions in your hospital?
admission_2nd_wave	hospital admissions change during the 2nd wave	categories: No change; Reduction; Increase	In the 2nd wave of the Corona pandemic, was there a reduction or increase in admissions in your hospital?
emer_cons_1st_wave	emergency outpatient consultations during the 1st wave	categories: No change; Reduction; Increase	In the 1st wave of the Corona pandemic, was there a reduction or increase in outpatient emergency medical consultations in your hospital?
emer_cons_2nd_wave	emergency outpatient consultations during the 2nd wave	categories: No change; Reduction; Increase	In the 2nd wave of the Corona pandemic, was there a reduction or increase in outpatient emergency medical consultations in your hospital?

## Sheet: Admissions (Medicine)
Calendar week	Year	Station	Admission Type	ICD-Code	ICD-Code I subtype	ICD I63	Age class	Sex	Number of admissions
1	2017	Geriatrics	Elective	other	other	0	(70,80]	f	1
1	2017	Geriatrics	Emergency	J	other	0	(80,105]	f	1
1	2017	Geriatrics	Emergency	J	other	0	(80,105]	m	1
1	2017	Geriatrics	Emergency	other	other	0	(70,80]	f	1
1	2017	Internal Medicine	Elective	C	other	0	(0,50]	m	1
1	2017	Internal Medicine	Elective	C	other	0	(50,70]	f	1
1	2017	Internal Medicine	Elective	C	other	0	(50,70]	m	1
1	2017	Internal Medicine	Elective	C	other	0	(70,80]	f	1
1	2017	Internal Medicine	Elective	C	other	0	(70,80]	m	1
1	2017	Internal Medicine	Elective	C	other	0	(80,105]	m	1
1	2017	Internal Medicine	Elective	I	acute	0	(50,70]	m	2
1	2017	Internal Medicine	Elective	I	chronic	0	(50,70]	m	1
1	2017	Internal Medicine	Elective	I	chronic	0	(70,80]	m	1
1	2017	Internal Medicine	Elective	I	chronic	0	(80,105]	m	1
1	2017	Internal Medicine	Elective	I	other	0	(0,50]	m	1
1	2017	Internal Medicine	Elective	I	other	0	(50,70]	m	3
1	2017	Internal Medicine	Elective	I	other	0	(70,80]	f	1
1	2017	Internal Medicine	Elective	I	other	0	(70,80]	m	3
1	2017	Internal Medicine	Elective	I	other	0	(80,105]	f	1
1	2017	Internal Medicine	Elective	I	other	0	(80,105]	m	1
1	2017	Internal Medicine	Elective	other	other	0	(0,50]	f	1
1	2017	Internal Medicine	Elective	other	other	0	(0,50]	m	1
1	2017	Internal Medicine	Elective	other	other	0	(50,70]	f	1
1	2017	Internal Medicine	Elective	other	other	0	(50,70]	m	2
1	2017	Internal Medicine	Elective	other	other	0	(70,80]	f	1
1	2017	Internal Medicine	Elective	other	other	0	(70,80]	m	1
1	2017	Internal Medicine	Elective	other	other	0	(80,105]	f	1
1	2017	Internal Medicine	Emergency	C	other	0	(50,70]	m	1
1	2017	Internal Medicine	Emergency	C	other	0	(70,80]	m	1
1	2017	Internal Medicine	Emergency	I	acute	0	(0,50]	m	1
1	2017	Internal Medicine	Emergency	I	acute	0	(50,70]	m	4
1	2017	Internal Medicine	Emergency	I	other	0	(0,50]	f	1
1	2017	Internal Medicine	Emergency	I	other	0	(0,50]	m	1
1	2017	Internal Medicine	Emergency	I	other	0	(50,70]	f	1
1	2017	Internal Medicine	Emergency	I	other	0	(50,70]	m	1
1	2017	Internal Medicine	Emergency	I	other	0	(70,80]	f	6
1	2017	Internal Medicine	Emergency	I	other	0	(70,80]	m	1
1	2017	Internal Medicine	Emergency	I	other	0	(80,105]	f	6
1	2017	Internal Medicine	Emergency	I	other	0	(80,105]	m	1
1	2017	Internal Medicine	Emergency	I	other	1	(50,70]	f	1
1	2017	Internal Medicine	Emergency	I	other	1	(50,70]	m	1
1	2017	Internal Medicine	Emergency	I	other	1	(70,80]	m	1
1	2017	Internal Medicine	Emergency	J	other	0	(0,50]	m	1
1	2017	Internal Medicine	Emergency	J	other	0	(50,70]	m	3
1	2017	Internal Medicine	Emergency	J	other	0	(70,80]	f	2
1	2017	Internal Medicine	Emergency	J	other	0	(70,80]	m	4
1	2017	Internal Medicine	Emergency	J	other	0	(80,105]	f	3
1	2017	Internal Medicine	Emergency	J	other	0	(80,105]	m	3
1	2017	Internal Medicine	Emergency	other	other	0	(0,50]	f	2
1	2017	Internal Medicine	Emergency	other	other	0	(0,50]	m	5
1	2017	Internal Medicine	Emergency	other	other	0	(50,70]	f	7
1	2017	Internal Medicine	Emergency	other	other	0	(50,70]	m	5
1	2017	Internal Medicine	Emergency	other	other	0	(70,80]	f	3
1	2017	Internal Medicine	Emergency	other	other	0	(70,80]	m	3
1	2017	Internal Medicine	Emergency	other	other	0	(80,105]	m	3
1	2017	Internal Medicine	other	I	acute	0	(0,50]	m	1
1	2017	Internal Medicine	other	I	acute	0	(50,70]	m	1
1	2017	Internal Medicine	other	I	acute	0	(80,105]	m	1
1	2017	Internal Medicine	other	I	chronic	0	(50,70]	m	1
1	2017	Internal Medicine	other	J	other	0	(70,80]	m	1
1	2017	Internal Medicine	other	other	other	0	(50,70]	f	1
1	2017	Internal Medicine	other	other	other	0	(50,70]	m	1
1	2017	Palliativecare	Elective	C	other	0	(70,80]	m	1
1	2017	Palliativecare	Elective	I	other	0	(80,105]	f	1
1	2017	Palliativecare	Elective	other	other	0	(70,80]	f	1
1	2017	Palliativecare	Emergency	C	other	0	(80,105]	f	1
1	2017	Palliativecare	Emergency	J	other	0	(80,105]	f	1
1	2017	Palliativecare	other	I	other	0	(80,105]	m	1
1	2018	Geriatrics	Elective	other	other	0	(80,105]	f	1
1	2018	Geriatrics	Emergency	I	other	0	(80,105]	m	2
1	2018	Geriatrics	Emergency	other	other	0	(70,80]	m	1
1	2018	Geriatrics	Emergency	other	other	0	(80,105]	m	1
1	2018	Geriatrics	other	J	other	0	(50,70]	m	1
1	2018	Internal Medicine	Elective	C	other	0	(50,70]	f	1
1	2018	Internal Medicine	Elective	C	other	0	(70,80]	m	1
1	2018	Internal Medicine	Elective	I	acute	0	(50,70]	f	1
1	2018	Internal Medicine	Elective	I	acute	0	(50,70]	m	2
1	2018	Internal Medicine	Elective	I	acute	0	(70,80]	m	1
1	2018	Internal Medicine	Elective	I	acute	0	(80,105]	f	1
1	2018	Internal Medicine	Elective	I	chronic	0	(50,70]	f	1
1	2018	Internal Medicine	Elective	I	chronic	0	(70,80]	m	1
1	2018	Internal Medicine	Elective	I	other	0	(50,70]	m	1
1	2018	Internal Medicine	Elective	I	other	0	(70,80]	f	1
1	2018	Internal Medicine	Elective	I	other	1	(50,70]	m	1
1	2018	Internal Medicine	Elective	other	other	0	(0,50]	f	2
1	2018	Internal Medicine	Elective	other	other	0	(50,70]	f	4
1	2018	Internal Medicine	Elective	other	other	0	(50,70]	m	1
1	2018	Internal Medicine	Elective	other	other	0	(70,80]	m	1
1	2018	Internal Medicine	Elective	other	other	0	(80,105]	m	1
1	2018	Internal Medicine	Emergency	C	other	0	(50,70]	m	2
1	2018	Internal Medicine	Emergency	C	other	0	(70,80]	m	2
1	2018	Internal Medicine	Emergency	I	acute	0	(0,50]	m	1
1	2018	Internal Medicine	Emergency	I	acute	0	(50,70]	f	1
1	2018	Internal Medicine	Emergency	I	acute	0	(50,70]	m	4
1	2018	Internal Medicine	Emergency	I	acute	0	(70,80]	m	2
1	2018	Internal Medicine	Emergency	I	chronic	0	(70,80]	m	1
1	2018	Internal Medicine	Emergency	I	other	0	(0,50]	m	1
1	2018	Internal Medicine	Emergency	I	other	0	(50,70]	m	4
1	2018	Internal Medicine	Emergency	I	other	0	(70,80]	m	3
1	2018	Internal Medicine	Emergency	I	other	1	(50,70]	f	1
1	2018	Internal Medicine	Emergency	I	other	1	(80,105]	f	1
1	2018	Internal Medicine	Emergency	I	other	1	(80,105]	m	1
1	2018	Internal Medicine	Emergency	J	other	0	(0,50]	m	1
1	2018	Internal Medicine	Emergency	J	other	0	(50,70]	f	1
1	2018	Internal Medicine	Emergency	J	other	0	(80,105]	f	1
1	2018	Internal Medicine	Emergency	J	other	0	(80,105]	m	2
1	2018	Internal Medicine	Emergency	other	other	0	(0,50]	f	3
1	2018	Internal Medicine	Emergency	other	other	0	(0,50]	m	5
1	2018	Internal Medicine	Emergency	other	other	0	(50,70]	m	8
1	2018	Internal Medicine	Emergency	other	other	0	(70,80]	f	1
1	2018	Internal Medicine	Emergency	other	other	0	(70,80]	m	3
1	2018	Internal Medicine	Emergency	other	other	0	(80,105]	f	6
1	2018	Internal Medicine	Emergency	other	other	0	(80,105]	m	3
1	2018	Internal Medicine	other	C	other	0	(50,70]	m	1
1	2018	Internal Medicine	other	I	acute	0	(70,80]	f	1
1	2018	Internal Medicine	other	I	acute	0	(80,105]	m	1
1	2018	Internal Medicine	other	I	other	0	(50,70]	m	1
1	2018	Palliativecare	Elective	C	other	0	(50,70]	f	1
1	2018	Palliativecare	Elective	J	other	0	(70,80]	m	1
1	2018	Palliativecare	Emergency	C	other	0	(70,80]	f	1
1	2018	Palliativecare	Emergency	C	other	0	(70,80]	m	1
1	2018	Palliativecare	Emergency	C	other	0	(80,105]	f	1
1	2019	Geriatrics	Emergency	I	other	0	(80,105]	f	1
1	2019	Geriatrics	Emergency	J	other	0	(80,105]	m	1
1	2019	Geriatrics	Emergency	other	other	0	(70,80]	f	1
1	2019	Geriatrics	Emergency	other	other	0	(80,105]	m	2
1	2019	Internal Medicine	Elective	C	other	0	(50,70]	f	2
1	2019	Internal Medicine	Elective	C	other	0	(70,80]	m	1
1	2019	Internal Medicine	Elective	I	acute	0	(0,50]	m	1
1	2019	Internal Medicine	Elective	I	acute	0	(50,70]	m	1
1	2019	Internal Medicine	Elective	I	acute	0	(80,105]	f	1
1	2019	Internal Medicine	Elective	I	chronic	0	(50,70]	f	1
1	2019	Internal Medicine	Elective	I	chronic	0	(70,80]	m	1
1	2019	Internal Medicine	Elective	I	chronic	0	(80,105]	f	1
1	2019	Internal Medicine	Elective	I	other	0	(50,70]	m	1
1	2019	Internal Medicine	Elective	I	other	0	(80,105]	f	1
1	2019	Internal Medicine	Elective	other	other	0	(50,70]	f	1
1	2019	Internal Medicine	Elective	other	other	0	(50,70]	m	1
1	2019	Internal Medicine	Elective	other	other	0	(70,80]	f	1
1	2019	Internal Medicine	Elective	other	other	0	(70,80]	m	1
1	2019	Internal Medicine	Elective	other	other	0	(80,105]	f	2
1	2019	Internal Medicine	Emergency	C	other	0	(50,70]	m	3
1	2019	Internal Medicine	Emergency	I	acute	0	(50,70]	m	5
1	2019	Internal Medicine	Emergency	I	acute	0	(80,105]	m	1
1	2019	Internal Medicine	Emergency	I	chronic	0	(70,80]	m	1
1	2019	Internal Medicine	Emergency	I	other	0	(0,50]	f	1
1	2019	Internal Medicine	Emergency	I	other	0	(50,70]	f	3
1	2019	Internal Medicine	Emergency	I	other	0	(50,70]	m	4
1	2019	Internal Medicine	Emergency	I	other	0	(70,80]	f	1
1	2019	Internal Medicine	Emergency	I	other	0	(70,80]	m	3
1	2019	Internal Medicine	Emergency	I	other	0	(80,105]	f	1
1	2019	Internal Medicine	Emergency	I	other	0	(80,105]	m	1
1	2019	Internal Medicine	Emergency	I	other	1	(70,80]	m	1
1	2019	Internal Medicine	Emergency	J	other	0	(50,70]	f	1
1	2019	Internal Medicine	Emergency	J	other	0	(70,80]	f	2
1	2019	Internal Medicine	Emergency	J	other	0	(70,80]	m	3
1	2019	Internal Medicine	Emergency	J	other	0	(80,105]	m	1
1	2019	Internal Medicine	Emergency	other	other	0	(0,50]	f	1
1	2019	Internal Medicine	Emergency	other	other	0	(0,50]	m	1
1	2019	Internal Medicine	Emergency	other	other	0	(50,70]	f	4
1	2019	Internal Medicine	Emergency	other	other	0	(50,70]	m	7
1	2019	Internal Medicine	Emergency	other	other	0	(70,80]	f	6
1	2019	Internal Medicine	Emergency	other	other	0	(70,80]	m	4
1	2019	Internal Medicine	Emergency	other	other	0	(80,105]	f	2
1	2019	Internal Medicine	Emergency	other	other	0	(80,105]	m	2
1	2019	Internal Medicine	other	I	acute	0	(0,50]	f	1
1	2019	Internal Medicine	other	I	acute	0	(50,70]	m	2
1	2019	Internal Medicine	other	I	other	0	(80,105]	f	1
1	2019	Internal Medicine	other	other	other	0	(50,70]	f	1
1	2019	Palliativecare	Elective	C	other	0	(80,105]	f	1
1	2019	Palliativecare	Elective	other	other	0	(70,80]	m	1
1	2019	Palliativecare	Emergency	C	other	0	(70,80]	m	2
1	2019	Palliativecare	Emergency	C	other	0	(80,105]	m	1
1	2019	Palliativecare	Emergency	other	other	0	(50,70]	m	1
1	2019	Palliativecare	Emergency	other	other	0	(70,80]	m	1
1	2020	Geriatrics	Emergency	I	other	0	(80,105]	f	1
1	2020	Geriatrics	Emergency	J	other	0	(80,105]	f	1
1	2020	Geriatrics	Emergency	other	other	0	(80,105]	m	1
1	2020	Internal Medicine	Elective	C	other	0	(70,80]	f	1
1	2020	Internal Medicine	Elective	C	other	0	(70,80]	m	1
1	2020	Internal Medicine	Elective	I	acute	0	(50,70]	f	1
1	2020	Internal Medicine	Elective	I	acute	0	(50,70]	m	1
1	2020	Internal Medicine	Elective	I	chronic	0	(0,50]	f	1
1	2020	Internal Medicine	Elective	I	other	0	(80,105]	f	1
1	2020	Internal Medicine	Elective	I	other	0	(80,105]	m	1
1	2020	Internal Medicine	Elective	I	other	1	(50,70]	f	1
1	2020	Internal Medicine	Elective	J	other	0	(80,105]	m	1
1	2020	Internal Medicine	Elective	other	other	0	(0,50]	m	2
1	2020	Internal Medicine	Emergency	C	other	0	(50,70]	m	1
1	2020	Internal Medicine	Emergency	I	acute	0	(50,70]	m	1
1	2020	Internal Medicine	Emergency	I	acute	0	(80,105]	f	2
1	2020	Internal Medicine	Emergency	I	acute	0	(80,105]	m	1
1	2020	Internal Medicine	Emergency	I	other	0	(50,70]	m	1
1	2020	Internal Medicine	Emergency	I	other	0	(70,80]	m	1
1	2020	Internal Medicine	Emergency	I	other	0	(80,105]	f	2
1	2020	Internal Medicine	Emergency	I	other	0	(80,105]	m	1
1	2020	Internal Medicine	Emergency	I	other	1	(70,80]	m	3
1	2020	Internal Medicine	Emergency	I	other	1	(80,105]	m	1
1	2020	Internal Medicine	Emergency	J	other	0	(0,50]	m	2
1	2020	Internal Medicine	Emergency	J	other	0	(50,70]	m	2
1	2020	Internal Medicine	Emergency	J	other	0	(70,80]	m	2
1	2020	Internal Medicine	Emergency	other	other	0	(0,50]	f	3
1	2020	Internal Medicine	Emergency	other	other	0	(0,50]	m	2
1	2020	Internal Medicine	Emergency	other	other	0	(50,70]	f	3
1	2020	Internal Medicine	Emergency	other	other	0	(70,80]	f	3
1	2020	Internal Medicine	Emergency	other	other	0	(70,80]	m	1
1	2020	Internal Medicine	Emergency	other	other	0	(80,105]	m	2
1	2020	Internal Medicine	other	I	acute	0	(0,50]	m	1
1	2020	Internal Medicine	other	I	acute	0	(70,80]	f	1
1	2020	Internal Medicine	other	other	other	0	(0,50]	f	1
1	2020	Palliativecare	Elective	I	other	0	(80,105]	f	1
1	2020	Palliativecare	Emergency	C	other	0	(0,50]	m	1
1	2020	Palliativecare	Emergency	C	other	0	(50,70]	f	1
1	2020	Palliativecare	Emergency	C	other	0	(50,70]	m	1
1	2020	Palliativecare	Emergency	C	other	0	(70,80]	m	1
2	2017	Geriatrics	Elective	other	other	0	(80,105]	f	1
2	2017	Geriatrics	Emergency	I	other	1	(80,105]	f	1
2	2017	Geriatrics	Emergency	J	other	0	(70,80]	f	1
2	2017	Geriatrics	Emergency	J	other	0	(80,105]	m	1
2	2017	Geriatrics	Emergency	other	other	0	(70,80]	m	1
2	2017	Geriatrics	Emergency	other	other	0	(80,105]	m	1
2	2017	Internal Medicine	Elective	C	other	0	(0,50]	m	2
2	2017	Internal Medicine	Elective	C	other	0	(50,70]	f	1
2	2017	Internal Medicine	Elective	C	other	0	(50,70]	m	2
2	2017	Internal Medicine	Elective	C	other	0	(70,80]	m	2
2	2017	Internal Medicine	Elective	C	other	0	(80,105]	m	1
2	2017	Internal Medicine	Elective	I	acute	0	(70,80]	m	1
2	2017	Internal Medicine	Elective	I	chronic	0	(50,70]	m	2
2	2017	Internal Medicine	Elective	I	chronic	0	(70,80]	f	2
2	2017	Internal Medicine	Elective	I	chronic	0	(80,105]	m	1
2	2017	Internal Medicine	Elective	I	other	0	(0,50]	m	1
2	2017	Internal Medicine	Elective	I	other	0	(50,70]	m	1
2	2017	Internal Medicine	Elective	I	other	0	(70,80]	f	1
2	2017	Internal Medicine	Elective	I	other	0	(70,80]	m	1
2	2017	Internal Medicine	Elective	I	other	0	(80,105]	f	1
2	2017	Internal Medicine	Elective	I	other	0	(80,105]	m	2
2	2017	Internal Medicine	Elective	J	other	0	(50,70]	f	1
2	2017	Internal Medicine	Elective	other	other	0	(0,50]	f	2
2	2017	Internal Medicine	Elective	other	other	0	(0,50]	m	2
2	2017	Internal Medicine	Elective	other	other	0	(50,70]	f	3
2	2017	Internal Medicine	Elective	other	other	0	(50,70]	m	2
2	2017	Internal Medicine	Elective	other	other	0	(70,80]	f	2
2	2017	Internal Medicine	Elective	other	other	0	(70,80]	m	1
2	2017	Internal Medicine	Elective	other	other	0	(80,105]	m	2
2	2017	Internal Medicine	Emergency	C	other	0	(50,70]	m	3
2	2017	Internal Medicine	Emergency	C	other	0	(70,80]	m	1
2	2017	Internal Medicine	Emergency	I	acute	0	(0,50]	m	1
2	2017	Internal Medicine	Emergency	I	acute	0	(50,70]	f	1
2	2017	Internal Medicine	Emergency	I	acute	0	(50,70]	m	1
2	2017	Internal Medicine	Emergency	I	acute	0	(70,80]	m	1
2	2017	Internal Medicine	Emergency	I	other	0	(50,70]	m	4
2	2017	Internal Medicine	Emergency	I	other	0	(70,80]	f	2
2	2017	Internal Medicine	Emergency	I	other	0	(70,80]	m	1
2	2017	Internal Medicine	Emergency	I	other	0	(80,105]	f	2
2	2017	Internal Medicine	Emergency	I	other	0	(80,105]	m	2
2	2017	Internal Medicine	Emergency	I	other	1	(80,105]	f	1
2	2017	Internal Medicine	Emergency	I	other	1	(80,105]	m	1
2	2017	Internal Medicine	Emergency	J	other	0	(0,50]	f	1
2	2017	Internal Medicine	Emergency	J	other	0	(50,70]	f	1
2	2017	Internal Medicine	Emergency	J	other	0	(50,70]	m	3
2	2017	Internal Medicine	Emergency	J	other	0	(70,80]	f	1
2	2017	Internal Medicine	Emergency	J	other	0	(70,80]	m	2
2	2017	Internal Medicine	Emergency	J	other	0	(80,105]	f	1
2	2017	Internal Medicine	Emergency	J	other	0	(80,105]	m	2
2	2017	Internal Medicine	Emergency	other	other	0	(0,50]	f	3
2	2017	Internal Medicine	Emergency	other	other	0	(0,50]	m	4
2	2017	Internal Medicine	Emergency	other	other	0	(50,70]	f	7
2	2017	Internal Medicine	Emergency	other	other	0	(50,70]	m	2
2	2017	Internal Medicine	Emergency	other	other	0	(70,80]	f	2
2	2017	Internal Medicine	Emergency	other	other	0	(70,80]	m	3
2	2017	Internal Medicine	Emergency	other	other	0	(80,105]	f	3
2	2017	Internal Medicine	Emergency	other	other	0	(80,105]	m	1
2	2017	Internal Medicine	other	C	other	0	(50,70]	m	1
2	2017	Internal Medicine	other	I	acute	0	(50,70]	m	2
2	2017	Internal Medicine	other	J	other	0	(50,70]	m	1
2	2017	Internal Medicine	other	other	other	0	(0,50]	f	1
2	2017	Palliativecare	Elective	C	other	0	(50,70]	f	1
2	2017	Palliativecare	Elective	C	other	0	(50,70]	m	1
2	2017	Palliativecare	Elective	J	other	0	(50,70]	m	1
2	2017	Palliativecare	Elective	other	other	0	(50,70]	m	1
2	2017	Palliativecare	Emergency	C	other	0	(70,80]	f	1
2	2017	Palliativecare	Emergency	C	other	0	(80,105]	m	1
2	2017	Palliativecare	Emergency	other	other	0	(80,105]	f	2
2	2018	Geriatrics	Elective	C	other	0	(80,105]	f	1
2	2018	Geriatrics	Elective	I	other	0	(80,105]	m	1
2	2018	Geriatrics	Emergency	J	other	0	(80,105]	f	1
2	2018	Geriatrics	Emergency	other	other	0	(70,80]	m	1
2	2018	Geriatrics	Emergency	other	other	0	(80,105]	f	1
2	2018	Geriatrics	Emergency	other	other	0	(80,105]	m	1
2	2018	Internal Medicine	Elective	C	other	0	(0,50]	m	1
2	2018	Internal Medicine	Elective	C	other	0	(50,70]	f	1
2	2018	Internal Medicine	Elective	C	other	0	(50,70]	m	3
2	2018	Internal Medicine	Elective	C	other	0	(70,80]	f	2
2	2018	Internal Medicine	Elective	C	other	0	(70,80]	m	2
2	2018	Internal Medicine	Elective	C	other	0	(80,105]	f	1
2	2018	Internal Medicine	Elective	C	other	0	(80,105]	m	2
2	2018	Internal Medicine	Elective	I	acute	0	(80,105]	m	1
2	2018	Internal Medicine	Elective	I	chronic	0	(0,50]	f	1
2	2018	Internal Medicine	Elective	I	chronic	0	(50,70]	m	2
2	2018	Internal Medicine	Elective	I	other	0	(0,50]	m	1
2	2018	Internal Medicine	Elective	I	other	0	(50,70]	m	2
2	2018	Internal Medicine	Elective	I	other	0	(70,80]	m	1
2	2018	Internal Medicine	Elective	I	other	0	(80,105]	m	1
2	2018	Internal Medicine	Elective	J	other	0	(50,70]	m	2
2	2018	Internal Medicine	Elective	J	other	0	(70,80]	f	1
2	2018	Internal Medicine	Elective	other	other	0	(0,50]	f	1
2	2018	Internal Medicine	Elective	other	other	0	(0,50]	m	1
2	2018	Internal Medicine	Elective	other	other	0	(50,70]	m	2
2	2018	Internal Medicine	Elective	other	other	0	(70,80]	m	2
2	2018	Internal Medicine	Elective	other	other	0	(80,105]	f	4
2	2018	Internal Medicine	Elective	other	other	0	(80,105]	m	1
2	2018	Internal Medicine	Emergency	C	other	0	(0,50]	m	1
2	2018	Internal Medicine	Emergency	C	other	0	(50,70]	f	2
2	2018	Internal Medicine	Emergency	C	other	0	(50,70]	m	2
2	2018	Internal Medicine	Emergency	C	other	0	(70,80]	m	2
2	2018	Internal Medicine	Emergency	I	acute	0	(50,70]	m	1
2	2018	Internal Medicine	Emergency	I	acute	0	(70,80]	f	2
2	2018	Internal Medicine	Emergency	I	acute	0	(80,105]	m	1
2	2018	Internal Medicine	Emergency	I	other	0	(0,50]	m	1
2	2018	Internal Medicine	Emergency	I	other	0	(50,70]	f	1
2	2018	Internal Medicine	Emergency	I	other	0	(70,80]	f	3
2	2018	Internal Medicine	Emergency	I	other	0	(70,80]	m	1
2	2018	Internal Medicine	Emergency	I	other	0	(80,105]	f	3
2	2018	Internal Medicine	Emergency	I	other	0	(80,105]	m	3
2	2018	Internal Medicine	Emergency	I	other	1	(50,70]	f	1
2	2018	Internal Medicine	Emergency	I	other	1	(50,70]	m	1
2	2018	Internal Medicine	Emergency	I	other	1	(80,105]	m	2
2	2018	Internal Medicine	Emergency	J	other	0	(0,50]	f	1
2	2018	Internal Medicine	Emergency	J	other	0	(50,70]	f	1
2	2018	Internal Medicine	Emergency	J	other	0	(50,70]	m	1
2	2018	Internal Medicine	Emergency	J	other	0	(70,80]	f	2
2	2018	Internal Medicine	Emergency	J	other	0	(70,80]	m	1
2	2018	Internal Medicine	Emergency	J	other	0	(80,105]	f	1
2	2018	Internal Medicine	Emergency	J	other	0	(80,105]	m	1
2	2018	Internal Medicine	Emergency	other	other	0	(0,50]	f	1
2	2018	Internal Medicine	Emergency	other	other	0	(0,50]	m	2
2	2018	Internal Medicine	Emergency	other	other	0	(50,70]	f	2
2	2018	Internal Medicine	Emergency	other	other	0	(50,70]	m	4
2	2018	Internal Medicine	Emergency	other	other	0	(70,80]	f	4
2	2018	Internal Medicine	Emergency	other	other	0	(70,80]	m	5
2	2018	Internal Medicine	Emergency	other	other	0	(80,105]	f	2
2	2018	Internal Medicine	Emergency	other	other	0	(80,105]	m	5
2	2018	Internal Medicine	other	I	acute	0	(80,105]	f	1
2	2018	Internal Medicine	other	I	chronic	0	(70,80]	m	1
2	2018	Internal Medicine	other	other	other	0	(0,50]	f	1
2	2018	Palliativecare	Elective	C	other	0	(0,50]	f	1
2	2018	Palliativecare	Elective	C	other	0	(70,80]	m	1
2	2018	Palliativecare	Emergency	C	other	0	(50,70]	f	1
2	2018	Palliativecare	Emergency	C	other	0	(70,80]	m	1
2	2018	Palliativecare	Emergency	C	other	0	(80,105]	m	1
2	2019	Geriatrics	Elective	other	other	0	(80,105]	f	2
2	2019	Geriatrics	Elective	other	other	0	(80,105]	m	1
2	2019	Geriatrics	Emergency	other	other	0	(80,105]	f	2
2	2019	Geriatrics	Emergency	other	other	0	(80,105]	m	1
2	2019	Internal Medicine	Elective	C	other	0	(50,70]	f	2
2	2019	Internal Medicine	Elective	C	other	0	(70,80]	m	1
2	2019	Internal Medicine	Elective	C	other	0	(80,105]	m	1
2	2019	Internal Medicine	Elective	I	acute	0	(50,70]	m	2
2	2019	Internal Medicine	Elective	I	acute	0	(70,80]	m	2
2	2019	Internal Medicine	Elective	I	chronic	0	(50,70]	f	1
2	2019	Internal Medicine	Elective	I	chronic	0	(50,70]	m	1
2	2019	Internal Medicine	Elective	I	other	0	(50,70]	m	7
2	2019	Internal Medicine	Elective	I	other	0	(70,80]	f	1
2	2019	Internal Medicine	Elective	I	other	0	(70,80]	m	4
2	2019	Internal Medicine	Elective	I	other	0	(80,105]	m	1
2	2019	Internal Medicine	Elective	I	other	1	(50,70]	f	1
2	2019	Internal Medicine	Elective	J	other	0	(50,70]	f	1
2	2019	Internal Medicine	Elective	other	other	0	(0,50]	f	2
2	2019	Internal Medicine	Elective	other	other	0	(50,70]	f	2
2	2019	Internal Medicine	Elective	other	other	0	(50,70]	m	1
2	2019	Internal Medicine	Elective	other	other	0	(70,80]	f	3
2	2019	Internal Medicine	Elective	other	other	0	(70,80]	m	1
2	2019	Internal Medicine	Elective	other	other	0	(80,105]	f	2
2	2019	Internal Medicine	Elective	other	other	0	(80,105]	m	1
2	2019	Internal Medicine	Emergency	C	other	0	(70,80]	m	1
2	2019	Internal Medicine	Emergency	I	acute	0	(50,70]	m	1
2	2019	Internal Medicine	Emergency	I	other	0	(0,50]	f	2
2	2019	Internal Medicine	Emergency	I	other	0	(50,70]	f	2
2	2019	Internal Medicine	Emergency	I	other	0	(50,70]	m	5
2	2019	Internal Medicine	Emergency	I	other	0	(70,80]	f	2
2	2019	Internal Medicine	Emergency	I	other	0	(70,80]	m	3
2	2019	Internal Medicine	Emergency	I	other	0	(80,105]	f	1
2	2019	Internal Medicine	Emergency	I	other	0	(80,105]	m	1
2	2019	Internal Medicine	Emergency	I	other	1	(50,70]	m	1
2	2019	Internal Medicine	Emergency	I	other	1	(70,80]	m	1
2	2019	Internal Medicine	Emergency	J	other	0	(0,50]	m	1
2	2019	Internal Medicine	Emergency	J	other	0	(50,70]	f	2
2	2019	Internal Medicine	Emergency	J	other	0	(70,80]	f	1
2	2019	Internal Medicine	Emergency	J	other	0	(70,80]	m	2
2	2019	Internal Medicine	Emergency	other	other	0	(0,50]	f	4
2	2019	Internal Medicine	Emergency	other	other	0	(0,50]	m	2
2	2019	Internal Medicine	Emergency	other	other	0	(50,70]	f	6
2	2019	Internal Medicine	Emergency	other	other	0	(50,70]	m	8
2	2019	Internal Medicine	Emergency	other	other	0	(70,80]	f	2
2	2019	Internal Medicine	Emergency	other	other	0	(70,80]	m	5
2	2019	Internal Medicine	Emergency	other	other	0	(80,105]	m	3
2	2019	Internal Medicine	other	I	acute	0	(70,80]	m	1
2	2019	Internal Medicine	other	I	other	0	(50,70]	m	1
2	2019	Internal Medicine	other	I	other	1	(80,105]	f	1
2	2019	Internal Medicine	other	other	other	0	(50,70]	m	2
2	2019	Internal Medicine	other	other	other	0	(70,80]	m	2
2	2019	Palliativecare	Elective	C	other	0	(80,105]	m	1
2	2019	Palliativecare	Emergency	C	other	0	(50,70]	f	1
2	2019	Palliativecare	Emergency	C	other	0	(70,80]	m	2
2	2019	Palliativecare	Emergency	C	other	0	(80,105]	m	1
2	2020	Geriatrics	Elective	other	other	0	(80,105]	m	1
2	2020	Geriatrics	Emergency	J	other	0	(80,105]	f	1
2	2020	Geriatrics	Emergency	other	other	0	(70,80]	m	2
2	2020	Geriatrics	Emergency	other	other	0	(80,105]	f	2
2	2020	Internal Medicine	Elective	C	other	0	(50,70]	f	1
2	2020	Internal Medicine	Elective	C	other	0	(50,70]	m	2
2	2020	Internal Medicine	Elective	C	other	0	(70,80]	f	2
2	2020	Internal Medicine	Elective	C	other	0	(70,80]	m	1
2	2020	Internal Medicine	Elective	C	other	0	(80,105]	m	2
2	2020	Internal Medicine	Elective	I	acute	0	(50,70]	m	2
2	2020	Internal Medicine	Elective	I	acute	0	(70,80]	f	1
2	2020	Internal Medicine	Elective	I	acute	0	(80,105]	m	1
2	2020	Internal Medicine	Elective	I	chronic	0	(50,70]	f	2
2	2020	Internal Medicine	Elective	I	chronic	0	(50,70]	m	1
2	2020	Internal Medicine	Elective	I	chronic	0	(70,80]	f	1
2	2020	Internal Medicine	Elective	I	chronic	0	(70,80]	m	1
2	2020	Internal Medicine	Elective	I	chronic	0	(80,105]	f	1
2	2020	Internal Medicine	Elective	I	other	0	(0,50]	m	1
2	2020	Internal Medicine	Elective	I	other	0	(50,70]	m	2
2	2020	Internal Medicine	Elective	I	other	0	(70,80]	m	4
2	2020	Internal Medicine	Elective	I	other	0	(80,105]	m	1
2	2020	Internal Medicine	Elective	I	other	1	(70,80]	f	1
2	2020	Internal Medicine	Elective	J	other	0	(50,70]	m	1
2	2020	Internal Medicine	Elective	other	other	0	(0,50]	f	1
2	2020	Internal Medicine	Elective	other	other	0	(50,70]	m	2
2	2020	Internal Medicine	Elective	other	other	0	(70,80]	f	1
2	2020	Internal Medicine	Elective	other	other	0	(80,105]	f	2
2	2020	Internal Medicine	Emergency	C	other	0	(50,70]	f	3
2	2020	Internal Medicine	Emergency	C	other	0	(70,80]	m	1
2	2020	Internal Medicine	Emergency	I	acute	0	(0,50]	m	1
2	2020	Internal Medicine	Emergency	I	acute	0	(50,70]	m	1
2	2020	Internal Medicine	Emergency	I	acute	0	(70,80]	f	3
2	2020	Internal Medicine	Emergency	I	acute	0	(70,80]	m	2
2	2020	Internal Medicine	Emergency	I	acute	0	(80,105]	f	1
2	2020	Internal Medicine	Emergency	I	chronic	0	(70,80]	m	1
2	2020	Internal Medicine	Emergency	I	other	0	(50,70]	f	1
2	2020	Internal Medicine	Emergency	I	other	0	(50,70]	m	3
2	2020	Internal Medicine	Emergency	I	other	0	(70,80]	f	1
2	2020	Internal Medicine	Emergency	I	other	0	(70,80]	m	2
2	2020	Internal Medicine	Emergency	I	other	0	(80,105]	f	2
2	2020	Internal Medicine	Emergency	I	other	0	(80,105]	m	2
2	2020	Internal Medicine	Emergency	J	other	0	(0,50]	f	2
2	2020	Internal Medicine	Emergency	J	other	0	(70,80]	f	3
2	2020	Internal Medicine	Emergency	J	other	0	(80,105]	m	1
2	2020	Internal Medicine	Emergency	other	other	0	(0,50]	f	1
2	2020	Internal Medicine	Emergency	other	other	0	(0,50]	m	4
2	2020	Internal Medicine	Emergency	other	other	0	(50,70]	f	4
2	2020	Internal Medicine	Emergency	other	other	0	(50,70]	m	7
2	2020	Internal Medicine	Emergency	other	other	0	(70,80]	f	7
2	2020	Internal Medicine	Emergency	other	other	0	(70,80]	m	3
2	2020	Internal Medicine	Emergency	other	other	0	(80,105]	f	3
2	2020	Internal Medicine	Emergency	other	other	0	(80,105]	m	5
2	2020	Internal Medicine	other	other	other	0	(50,70]	m	1
2	2020	Palliativecare	Elective	C	other	0	(70,80]	m	1
2	2020	Palliativecare	Elective	other	other	0	(0,50]	m	1
2	2020	Palliativecare	Emergency	C	other	0	(50,70]	f	1
2	2020	Palliativecare	Emergency	C	other	0	(50,70]	m	1
2	2020	Palliativecare	Emergency	C	other	0	(70,80]	m	1
2	2020	Palliativecare	Emergency	I	other	0	(70,80]	m	1
2	2020	Palliativecare	Emergency	J	other	0	(0,50]	m	1
2	2020	Palliativecare	Emergency	other	other	0	(70,80]	m	1
3	2017	Geriatrics	Emergency	other	other	0	(70,80]	f	2
3	2017	Geriatrics	Emergency	other	other	0	(80,105]	f	2
3	2017	Internal Medicine	Elective	C	other	0	(50,70]	f	2
3	2017	Internal Medicine	Elective	C	other	0	(70,80]	f	1
3	2017	Internal Medicine	Elective	C	other	0	(70,80]	m	1
3	2017	Internal Medicine	Elective	I	chronic	0	(50,70]	m	3
3	2017	Internal Medicine	Elective	I	chronic	0	(70,80]	m	4
3	2017	Internal Medicine	Elective	I	other	0	(50,70]	f	1
3	2017	Internal Medicine	Elective	I	other	0	(50,70]	m	3
3	2017	Internal Medicine	Elective	I	other	0	(70,80]	f	1
3	2017	Internal Medicine	Elective	I	other	0	(80,105]	f	1
3	2017	Internal Medicine	Elective	J	other	0	(0,50]	m	1
3	2017	Internal Medicine	Elective	J	other	0	(50,70]	m	1
3	2017	Internal Medicine	Elective	other	other	0	(0,50]	f	1
3	2017	Internal Medicine	Elective	other	other	0	(50,70]	f	3
3	2017	Internal Medicine	Elective	other	other	0	(50,70]	m	2
3	2017	Internal Medicine	Elective	other	other	0	(70,80]	f	2
3	2017	Internal Medicine	Elective	other	other	0	(70,80]	m	2
3	2017	Internal Medicine	Elective	other	other	0	(80,105]	f	1
3	2017	Internal Medicine	Emergency	C	other	0	(0,50]	f	1
3	2017	Internal Medicine	Emergency	C	other	0	(50,70]	f	2
3	2017	Internal Medicine	Emergency	C	other	0	(50,70]	m	1
3	2017	Internal Medicine	Emergency	I	acute	0	(50,70]	f	1
3	2017	Internal Medicine	Emergency	I	acute	0	(50,70]	m	1
3	2017	Internal Medicine	Emergency	I	acute	0	(70,80]	f	1
3	2017	Internal Medicine	Emergency	I	acute	0	(70,80]	m	1
3	2017	Internal Medicine	Emergency	I	chronic	0	(50,70]	m	1
3	2017	Internal Medicine	Emergency	I	other	0	(50,70]	f	2
3	2017	Internal Medicine	Emergency	I	other	0	(70,80]	m	1
3	2017	Internal Medicine	Emergency	I	other	0	(80,105]	f	4
3	2017	Internal Medicine	Emergency	I	other	1	(0,50]	m	1
3	2017	Internal Medicine	Emergency	I	other	1	(50,70]	f	1
3	2017	Internal Medicine	Emergency	I	other	1	(50,70]	m	2
3	2017	Internal Medicine	Emergency	I	other	1	(70,80]	m	1
3	2017	Internal Medicine	Emergency	I	other	1	(80,105]	f	1
3	2017	Internal Medicine	Emergency	I	other	1	(80,105]	m	2
3	2017	Internal Medicine	Emergency	J	other	0	(50,70]	f	1
3	2017	Internal Medicine	Emergency	J	other	0	(50,70]	m	2
3	2017	Internal Medicine	Emergency	J	other	0	(70,80]	f	2
3	2017	Internal Medicine	Emergency	J	other	0	(70,80]	m	1
3	2017	Internal Medicine	Emergency	J	other	0	(80,105]	f	2
3	2017	Internal Medicine	Emergency	J	other	0	(80,105]	m	2
3	2017	Internal Medicine	Emergency	other	other	0	(0,50]	f	4
3	2017	Internal Medicine	Emergency	other	other	0	(0,50]	m	2
3	2017	Internal Medicine	Emergency	other	other	0	(50,70]	f	5
3	2017	Internal Medicine	Emergency	other	other	0	(50,70]	m	4
3	2017	Internal Medicine	Emergency	other	other	0	(70,80]	f	5
3	2017	Internal Medicine	Emergency	other	other	0	(70,80]	m	3
3	2017	Internal Medicine	Emergency	other	other	0	(80,105]	f	3
3	2017	Internal Medicine	Emergency	other	other	0	(80,105]	m	1
3	2017	Internal Medicine	other	I	acute	0	(50,70]	m	1
3	2017	Internal Medicine	other	I	acute	0	(80,105]	m	1
3	2017	Internal Medicine	other	I	other	0	(50,70]	f	1
3	2017	Internal Medicine	other	other	other	0	(0,50]	f	1
3	2017	Palliativecare	Elective	C	other	0	(50,70]	f	1
3	2017	Palliativecare	Elective	C	other	0	(50,70]	m	2
3	2017	Palliativecare	Elective	C	other	0	(70,80]	m	1
3	2017	Palliativecare	Emergency	C	other	0	(50,70]	f	1
3	2017	Palliativecare	other	C	other	0	(50,70]	f	1
3	2018	Geriatrics	Elective	other	other	0	(70,80]	m	1
3	2018	Geriatrics	Emergency	J	other	0	(80,105]	m	1
3	2018	Geriatrics	Emergency	other	other	0	(70,80]	f	1
3	2018	Internal Medicine	Elective	C	other	0	(0,50]	m	1
3	2018	Internal Medicine	Elective	C	other	0	(50,70]	f	1
3	2018	Internal Medicine	Elective	C	other	0	(50,70]	m	3
3	2018	Internal Medicine	Elective	C	other	0	(70,80]	m	2
3	2018	Internal Medicine	Elective	I	acute	0	(70,80]	m	1
3	2018	Internal Medicine	Elective	I	chronic	0	(50,70]	m	2
3	2018	Internal Medicine	Elective	I	chronic	0	(70,80]	f	1
3	2018	Internal Medicine	Elective	I	chronic	0	(70,80]	m	2
3	2018	Internal Medicine	Elective	I	chronic	0	(80,105]	m	1
3	2018	Internal Medicine	Elective	I	other	0	(50,70]	f	1
3	2018	Internal Medicine	Elective	I	other	0	(50,70]	m	1
3	2018	Internal Medicine	Elective	I	other	0	(70,80]	f	2
3	2018	Internal Medicine	Elective	I	other	0	(80,105]	f	1
3	2018	Internal Medicine	Elective	I	other	0	(80,105]	m	1
3	2018	Internal Medicine	Elective	J	other	0	(70,80]	m	1
3	2018	Internal Medicine	Elective	other	other	0	(0,50]	f	1
3	2018	Internal Medicine	Elective	other	other	0	(70,80]	f	3
3	2018	Internal Medicine	Elective	other	other	0	(70,80]	m	2
3	2018	Internal Medicine	Emergency	C	other	0	(0,50]	m	1
3	2018	Internal Medicine	Emergency	C	other	0	(80,105]	m	1
3	2018	Internal Medicine	Emergency	I	acute	0	(0,50]	m	1
3	2018	Internal Medicine	Emergency	I	acute	0	(50,70]	m	1
3	2018	Internal Medicine	Emergency	I	acute	0	(70,80]	f	1
3	2018	Internal Medicine	Emergency	I	acute	0	(70,80]	m	1
3	2018	Internal Medicine	Emergency	I	other	0	(50,70]	m	3
3	2018	Internal Medicine	Emergency	I	other	0	(70,80]	m	4
3	2018	Internal Medicine	Emergency	I	other	0	(80,105]	f	3
3	2018	Internal Medicine	Emergency	I	other	0	(80,105]	m	2
3	2018	Internal Medicine	Emergency	I	other	1	(0,50]	m	1
3	2018	Internal Medicine	Emergency	I	other	1	(70,80]	m	1
3	2018	Internal Medicine	Emergency	I	other	1	(80,105]	f	1
3	2018	Internal Medicine	Emergency	J	other	0	(50,70]	f	3
3	2018	Internal Medicine	Emergency	J	other	0	(50,70]	m	2
3	2018	Internal Medicine	Emergency	J	other	0	(70,80]	f	3
3	2018	Internal Medicine	Emergency	J	other	0	(80,105]	m	2
3	2018	Internal Medicine	Emergency	other	other	0	(0,50]	f	6
3	2018	Internal Medicine	Emergency	other	other	0	(0,50]	m	4
3	2018	Internal Medicine	Emergency	other	other	0	(50,70]	f	5
3	2018	Internal Medicine	Emergency	other	other	0	(50,70]	m	9
3	2018	Internal Medicine	Emergency	other	other	0	(70,80]	f	4
3	2018	Internal Medicine	Emergency	other	other	0	(70,80]	m	6
3	2018	Internal Medicine	Emergency	other	other	0	(80,105]	f	2
3	2018	Internal Medicine	Emergency	other	other	0	(80,105]	m	4
3	2018	Internal Medicine	other	I	acute	0	(70,80]	m	1
3	2018	Internal Medicine	other	I	other	0	(0,50]	m	1
3	2018	Internal Medicine	other	other	other	0	(50,70]	m	1
3	2018	Internal Medicine	other	other	other	0	(70,80]	m	1
3	2018	Palliativecare	Elective	C	other	0	(0,50]	f	1
3	2018	Palliativecare	Elective	C	other	0	(50,70]	m	1
3	2018	Palliativecare	Elective	other	other	0	(70,80]	f	1
3	2018	Palliativecare	Emergency	C	other	0	(70,80]	f	1
3	2018	Palliativecare	Emergency	J	other	0	(80,105]	f	1
3	2018	Palliativecare	Emergency	J	other	0	(80,105]	m	1
3	2019	Geriatrics	Elective	J	other	0	(70,80]	f	1
3	2019	Geriatrics	Elective	other	other	0	(80,105]	f	1
3	2019	Geriatrics	Emergency	I	other	0	(80,105]	m	1
3	2019	Geriatrics	Emergency	other	other	0	(70,80]	m	1
3	2019	Geriatrics	Emergency	other	other	0	(80,105]	f	2
3	2019	Internal Medicine	Elective	C	other	0	(0,50]	f	1
3	2019	Internal Medicine	Elective	C	other	0	(50,70]	f	2
3	2019	Internal Medicine	Elective	C	other	0	(50,70]	m	2
3	2019	Internal Medicine	Elective	C	other	0	(70,80]	m	2
3	2019	Internal Medicine	Elective	I	acute	0	(0,50]	m	1
3	2019	Internal Medicine	Elective	I	acute	0	(50,70]	m	1
3	2019	Internal Medicine	Elective	I	acute	0	(70,80]	m	1
3	2019	Internal Medicine	Elective	I	acute	0	(80,105]	m	1
3	2019	Internal Medicine	Elective	I	chronic	0	(0,50]	m	1
3	2019	Internal Medicine	Elective	I	chronic	0	(50,70]	m	1
3	2019	Internal Medicine	Elective	I	chronic	0	(70,80]	f	1
3	2019	Internal Medicine	Elective	I	chronic	0	(70,80]	m	1
3	2019	Internal Medicine	Elective	I	other	0	(50,70]	f	1
3	2019	Internal Medicine	Elective	I	other	0	(70,80]	m	4
3	2019	Internal Medicine	Elective	I	other	0	(80,105]	m	2
3	2019	Internal Medicine	Elective	J	other	0	(50,70]	m	2
3	2019	Internal Medicine	Elective	other	other	0	(0,50]	f	1
3	2019	Internal Medicine	Elective	other	other	0	(50,70]	f	1
3	2019	Internal Medicine	Elective	other	other	0	(50,70]	m	2
3	2019	Internal Medicine	Elective	other	other	0	(70,80]	f	4
3	2019	Internal Medicine	Emergency	C	other	0	(0,50]	f	1
3	2019	Internal Medicine	Emergency	C	other	0	(50,70]	m	1
3	2019	Internal Medicine	Emergency	C	other	0	(70,80]	f	2
3	2019	Internal Medicine	Emergency	C	other	0	(70,80]	m	1
3	2019	Internal Medicine	Emergency	C	other	0	(80,105]	m	1
3	2019	Internal Medicine	Emergency	I	acute	0	(0,50]	m	1
3	2019	Internal Medicine	Emergency	I	acute	0	(50,70]	f	2
3	2019	Internal Medicine	Emergency	I	acute	0	(50,70]	m	2
3	2019	Internal Medicine	Emergency	I	acute	0	(70,80]	m	1
3	2019	Internal Medicine	Emergency	I	acute	0	(80,105]	f	2
3	2019	Internal Medicine	Emergency	I	other	0	(50,70]	f	1
3	2019	Internal Medicine	Emergency	I	other	0	(70,80]	f	2
3	2019	Internal Medicine	Emergency	I	other	0	(80,105]	f	3
3	2019	Internal Medicine	Emergency	I	other	1	(70,80]	f	1
3	2019	Internal Medicine	Emergency	J	other	0	(50,70]	f	1
3	2019	Internal Medicine	Emergency	J	other	0	(50,70]	m	1
3	2019	Internal Medicine	Emergency	J	other	0	(70,80]	f	1
3	2019	Internal Medicine	Emergency	J	other	0	(80,105]	m	2
3	2019	Internal Medicine	Emergency	other	other	0	(0,50]	f	4
3	2019	Internal Medicine	Emergency	other	other	0	(0,50]	m	4
3	2019	Internal Medicine	Emergency	other	other	0	(50,70]	f	4
3	2019	Internal Medicine	Emergency	other	other	0	(50,70]	m	4
3	2019	Internal Medicine	Emergency	other	other	0	(70,80]	f	6
3	2019	Internal Medicine	Emergency	other	other	0	(70,80]	m	4
3	2019	Internal Medicine	Emergency	other	other	0	(80,105]	f	4
3	2019	Internal Medicine	Emergency	other	other	0	(80,105]	m	5
3	2019	Internal Medicine	other	I	acute	0	(50,70]	f	1
3	2019	Internal Medicine	other	I	acute	0	(80,105]	f	1
3	2019	Internal Medicine	other	I	chronic	0	(50,70]	m	1
3	2019	Internal Medicine	other	I	other	0	(70,80]	f	1
3	2019	Internal Medicine	other	I	other	1	(50,70]	m	1
3	2019	Palliativecare	Elective	C	other	0	(0,50]	m	1
3	2019	Palliativecare	Elective	C	other	0	(70,80]	m	1
3	2019	Palliativecare	Emergency	other	other	0	(80,105]	f	1
3	2020	Geriatrics	Elective	I	other	0	(70,80]	m	1
3	2020	Geriatrics	Elective	other	other	0	(80,105]	f	1
3	2020	Geriatrics	Emergency	I	other	0	(80,105]	f	1
3	2020	Geriatrics	Emergency	J	other	0	(80,105]	m	1
3	2020	Geriatrics	Emergency	other	other	0	(80,105]	f	2
3	2020	Internal Medicine	Elective	C	other	0	(50,70]	m	1
3	2020	Internal Medicine	Elective	C	other	0	(70,80]	m	4
3	2020	Internal Medicine	Elective	C	other	0	(80,105]	f	1
3	2020	Internal Medicine	Elective	I	acute	0	(0,50]	m	1
3	2020	Internal Medicine	Elective	I	acute	0	(70,80]	f	1
3	2020	Internal Medicine	Elective	I	acute	0	(70,80]	m	2
3	2020	Internal Medicine	Elective	I	chronic	0	(50,70]	m	2
3	2020	Internal Medicine	Elective	I	chronic	0	(70,80]	f	1
3	2020	Internal Medicine	Elective	I	chronic	0	(70,80]	m	4
3	2020	Internal Medicine	Elective	I	other	0	(50,70]	f	1
3	2020	Internal Medicine	Elective	I	other	0	(50,70]	m	2
3	2020	Internal Medicine	Elective	I	other	0	(70,80]	f	1
3	2020	Internal Medicine	Elective	I	other	0	(70,80]	m	1
3	2020	Internal Medicine	Elective	I	other	0	(80,105]	f	1
3	2020	Internal Medicine	Elective	I	other	0	(80,105]	m	1
3	2020	Internal Medicine	Elective	J	other	0	(70,80]	f	1
3	2020	Internal Medicine	Elective	other	other	0	(0,50]	f	2
3	2020	Internal Medicine	Elective	other	other	0	(50,70]	f	2
3	2020	Internal Medicine	Elective	other	other	0	(50,70]	m	2
3	2020	Internal Medicine	Elective	other	other	0	(70,80]	m	1
3	2020	Internal Medicine	Elective	other	other	0	(80,105]	f	1
3	2020	Internal Medicine	Elective	other	other	0	(80,105]	m	3
3	2020	Internal Medicine	Emergency	C	other	0	(50,70]	m	1
3	2020	Internal Medicine	Emergency	C	other	0	(70,80]	f	1
3	2020	Internal Medicine	Emergency	C	other	0	(80,105]	f	2
3	2020	Internal Medicine	Emergency	I	acute	0	(50,70]	m	4
3	2020	Internal Medicine	Emergency	I	chronic	0	(70,80]	m	2
3	2020	Internal Medicine	Emergency	I	other	0	(0,50]	f	1
3	2020	Internal Medicine	Emergency	I	other	0	(50,70]	m	3
3	2020	Internal Medicine	Emergency	I	other	0	(70,80]	f	1
3	2020	Internal Medicine	Emergency	I	other	0	(70,80]	m	1
3	2020	Internal Medicine	Emergency	I	other	0	(80,105]	f	2
3	2020	Internal Medicine	Emergency	I	other	0	(80,105]	m	3
3	2020	Internal Medicine	Emergency	I	other	1	(50,70]	f	1
3	2020	Internal Medicine	Emergency	I	other	1	(70,80]	f	1
3	2020	Internal Medicine	Emergency	I	other	1	(80,105]	f	2
3	2020	Internal Medicine	Emergency	J	other	0	(50,70]	f	1
3	2020	Internal Medicine	Emergency	J	other	0	(50,70]	m	4
3	2020	Internal Medicine	Emergency	J	other	0	(70,80]	m	2
3	2020	Internal Medicine	Emergency	J	other	0	(80,105]	f	4
3	2020	Internal Medicine	Emergency	J	other	0	(80,105]	m	1
3	2020	Internal Medicine	Emergency	other	other	0	(0,50]	f	7
3	2020	Internal Medicine	Emergency	other	other	0	(0,50]	m	2
3	2020	Internal Medicine	Emergency	other	other	0	(50,70]	f	4
3	2020	Internal Medicine	Emergency	other	other	0	(50,70]	m	8
3	2020	Internal Medicine	Emergency	other	other	0	(70,80]	f	10
3	2020	Internal Medicine	Emergency	other	other	0	(70,80]	m	2
3	2020	Internal Medicine	Emergency	other	other	0	(80,105]	f	4
3	2020	Internal Medicine	Emergency	other	other	0	(80,105]	m	1
3	2020	Internal Medicine	other	other	other	0	(50,70]	f	1
3	2020	Internal Medicine	other	other	other	0	(70,80]	m	2
3	2020	Palliativecare	Elective	C	other	0	(0,50]	f	1
3	2020	Palliativecare	Elective	C	other	0	(0,50]	m	1
3	2020	Palliativecare	Elective	C	other	0	(50,70]	f	1
3	2020	Palliativecare	Elective	C	other	0	(50,70]	m	1
3	2020	Palliativecare	Elective	C	other	0	(70,80]	m	1
3	2020	Palliativecare	Elective	C	other	0	(80,105]	f	1
3	2020	Palliativecare	Emergency	C	other	0	(50,70]	m	1
3	2020	Palliativecare	Emergency	C	other	0	(70,80]	f	1
3	2020	Palliativecare	Emergency	C	other	0	(70,80]	m	1
3	2020	Palliativecare	Emergency	I	other	1	(80,105]	m	1
3	2020	Palliativecare	Emergency	other	other	0	(50,70]	m	1
4	2017	Geriatrics	Elective	I	other	0	(70,80]	f	1
4	2017	Geriatrics	Elective	other	other	0	(80,105]	m	1
4	2017	Geriatrics	Emergency	J	other	0	(80,105]	m	1
4	2017	Geriatrics	Emergency	other	other	0	(80,105]	m	1
4	2017	Internal Medicine	Elective	C	other	0	(0,50]	f	1
4	2017	Internal Medicine	Elective	C	other	0	(0,50]	m	2
4	2017	Internal Medicine	Elective	C	other	0	(50,70]	f	1
4	2017	Internal Medicine	Elective	C	other	0	(70,80]	f	1
4	2017	Internal Medicine	Elective	I	chronic	0	(0,50]	m	1
4	2017	Internal Medicine	Elective	I	chronic	0	(50,70]	m	4
4	2017	Internal Medicine	Elective	I	other	0	(50,70]	f	1
4	2017	Internal Medicine	Elective	I	other	0	(50,70]	m	2
4	2017	Internal Medicine	Elective	I	other	0	(70,80]	f	1
4	2017	Internal Medicine	Elective	I	other	0	(70,80]	m	1
4	2017	Internal Medicine	Elective	I	other	0	(80,105]	f	2
4	2017	Internal Medicine	Elective	I	other	0	(80,105]	m	1
4	2017	Internal Medicine	Elective	I	other	1	(80,105]	m	1
4	2017	Internal Medicine	Elective	J	other	0	(50,70]	f	2
4	2017	Internal Medicine	Elective	J	other	0	(80,105]	m	1
4	2017	Internal Medicine	Elective	other	other	0	(0,50]	f	3
4	2017	Internal Medicine	Elective	other	other	0	(0,50]	m	1
4	2017	Internal Medicine	Elective	other	other	0	(50,70]	f	2
4	2017	Internal Medicine	Elective	other	other	0	(50,70]	m	2
4	2017	Internal Medicine	Elective	other	other	0	(70,80]	f	1
4	2017	Internal Medicine	Elective	other	other	0	(70,80]	m	1
4	2017	Internal Medicine	Elective	other	other	0	(80,105]	m	1
4	2017	Internal Medicine	Emergency	C	other	0	(50,70]	m	1
4	2017	Internal Medicine	Emergency	C	other	0	(70,80]	m	1
4	2017	Internal Medicine	Emergency	I	acute	0	(50,70]	m	4
4	2017	Internal Medicine	Emergency	I	chronic	0	(50,70]	m	1
4	2017	Internal Medicine	Emergency	I	other	0	(50,70]	f	1
4	2017	Internal Medicine	Emergency	I	other	0	(50,70]	m	2
4	2017	Internal Medicine	Emergency	I	other	0	(70,80]	m	4
4	2017	Internal Medicine	Emergency	I	other	0	(80,105]	m	1
4	2017	Internal Medicine	Emergency	I	other	1	(0,50]	m	1
4	2017	Internal Medicine	Emergency	J	other	0	(0,50]	f	1
4	2017	Internal Medicine	Emergency	J	other	0	(0,50]	m	1
4	2017	Internal Medicine	Emergency	J	other	0	(50,70]	f	1
4	2017	Internal Medicine	Emergency	J	other	0	(50,70]	m	1
4	2017	Internal Medicine	Emergency	J	other	0	(70,80]	f	1
4	2017	Internal Medicine	Emergency	J	other	0	(70,80]	m	2
4	2017	Internal Medicine	Emergency	J	other	0	(80,105]	f	2
4	2017	Internal Medicine	Emergency	J	other	0	(80,105]	m	2
4	2017	Internal Medicine	Emergency	other	other	0	(0,50]	f	4
4	2017	Internal Medicine	Emergency	other	other	0	(0,50]	m	1
4	2017	Internal Medicine	Emergency	other	other	0	(50,70]	f	7
4	2017	Internal Medicine	Emergency	other	other	0	(50,70]	m	5
4	2017	Internal Medicine	Emergency	other	other	0	(70,80]	f	2
4	2017	Internal Medicine	Emergency	other	other	0	(70,80]	m	1
4	2017	Internal Medicine	Emergency	other	other	0	(80,105]	f	1
4	2017	Internal Medicine	Emergency	other	other	0	(80,105]	m	5
4	2017	Internal Medicine	other	I	acute	0	(50,70]	m	2
4	2017	Internal Medicine	other	other	other	0	(0,50]	f	1
4	2017	Palliativecare	Elective	C	other	0	(50,70]	f	2
4	2017	Palliativecare	Elective	C	other	0	(70,80]	m	1
4	2017	Palliativecare	Emergency	C	other	0	(70,80]	m	1
4	2018	Geriatrics	Elective	other	other	0	(80,105]	m	1
4	2018	Geriatrics	Emergency	J	other	0	(70,80]	m	1
4	2018	Geriatrics	Emergency	other	other	0	(80,105]	f	2
4	2018	Geriatrics	Emergency	other	other	0	(80,105]	m	1
4	2018	Internal Medicine	Elective	C	other	0	(50,70]	m	3
4	2018	Internal Medicine	Elective	C	other	0	(70,80]	m	1
4	2018	Internal Medicine	Elective	C	other	0	(80,105]	f	1
4	2018	Internal Medicine	Elective	I	acute	0	(0,50]	m	1
4	2018	Internal Medicine	Elective	I	acute	0	(70,80]	f	1
4	2018	Internal Medicine	Elective	I	acute	0	(70,80]	m	1
4	2018	Internal Medicine	Elective	I	chronic	0	(50,70]	m	2
4	2018	Internal Medicine	Elective	I	chronic	0	(70,80]	m	1
4	2018	Internal Medicine	Elective	I	other	0	(70,80]	f	3
4	2018	Internal Medicine	Elective	I	other	0	(70,80]	m	1
4	2018	Internal Medicine	Elective	I	other	0	(80,105]	f	2
4	2018	Internal Medicine	Elective	other	other	0	(0,50]	f	1
4	2018	Internal Medicine	Elective	other	other	0	(50,70]	m	1
4	2018	Internal Medicine	Elective	other	other	0	(70,80]	m	1
4	2018	Internal Medicine	Emergency	C	other	0	(0,50]	m	1
4	2018	Internal Medicine	Emergency	C	other	0	(50,70]	m	1
4	2018	Internal Medicine	Emergency	C	other	0	(70,80]	m	2
4	2018	Internal Medicine	Emergency	I	acute	0	(50,70]	f	1
4	2018	Internal Medicine	Emergency	I	acute	0	(50,70]	m	2
4	2018	Internal Medicine	Emergency	I	acute	0	(70,80]	f	1
4	2018	Internal Medicine	Emergency	I	acute	0	(80,105]	f	2
4	2018	Internal Medicine	Emergency	I	other	0	(50,70]	f	3
4	2018	Internal Medicine	Emergency	I	other	0	(50,70]	m	3
4	2018	Internal Medicine	Emergency	I	other	0	(70,80]	f	1
4	2018	Internal Medicine	Emergency	I	other	0	(80,105]	f	1
4	2018	Internal Medicine	Emergency	I	other	0	(80,105]	m	1
4	2018	Internal Medicine	Emergency	I	other	1	(0,50]	m	1
4	2018	Internal Medicine	Emergency	I	other	1	(70,80]	f	1
4	2018	Internal Medicine	Emergency	I	other	1	(70,80]	m	1
4	2018	Internal Medicine	Emergency	I	other	1	(80,105]	m	1
4	2018	Internal Medicine	Emergency	J	other	0	(0,50]	f	1
4	2018	Internal Medicine	Emergency	J	other	0	(50,70]	f	2
4	2018	Internal Medicine	Emergency	J	other	0	(50,70]	m	4
4	2018	Internal Medicine	Emergency	J	other	0	(70,80]	f	1
4	2018	Internal Medicine	Emergency	J	other	0	(70,80]	m	2
4	2018	Internal Medicine	Emergency	J	other	0	(80,105]	m	2
4	2018	Internal Medicine	Emergency	other	other	0	(0,50]	f	5
4	2018	Internal Medicine	Emergency	other	other	0	(0,50]	m	4
4	2018	Internal Medicine	Emergency	other	other	0	(50,70]	f	4
4	2018	Internal Medicine	Emergency	other	other	0	(50,70]	m	5
4	2018	Internal Medicine	Emergency	other	other	0	(70,80]	f	2
4	2018	Internal Medicine	Emergency	other	other	0	(70,80]	m	5
4	2018	Internal Medicine	Emergency	other	other	0	(80,105]	f	5
4	2018	Internal Medicine	Emergency	other	other	0	(80,105]	m	1
4	2018	Internal Medicine	other	I	acute	0	(50,70]	f	1
4	2018	Internal Medicine	other	I	acute	0	(50,70]	m	1
4	2018	Internal Medicine	other	I	other	1	(70,80]	m	1
4	2018	Palliativecare	Emergency	C	other	0	(50,70]	m	1
4	2018	Palliativecare	Emergency	C	other	0	(70,80]	m	1
4	2018	Palliativecare	Emergency	other	other	0	(80,105]	f	1
4	2019	Geriatrics	Emergency	C	other	0	(80,105]	f	1
4	2019	Geriatrics	Emergency	I	other	0	(80,105]	f	1
4	2019	Geriatrics	Emergency	I	other	1	(80,105]	f	1
4	2019	Geriatrics	Emergency	other	other	0	(70,80]	m	1
4	2019	Geriatrics	Emergency	other	other	0	(80,105]	f	1
4	2019	Internal Medicine	Elective	C	other	0	(0,50]	f	1
4	2019	Internal Medicine	Elective	C	other	0	(0,50]	m	1
4	2019	Internal Medicine	Elective	C	other	0	(50,70]	m	1
4	2019	Internal Medicine	Elective	C	other	0	(70,80]	f	1
4	2019	Internal Medicine	Elective	C	other	0	(70,80]	m	1
4	2019	Internal Medicine	Elective	I	acute	0	(50,70]	f	2
4	2019	Internal Medicine	Elective	I	acute	0	(70,80]	f	1
4	2019	Internal Medicine	Elective	I	chronic	0	(70,80]	f	1
4	2019	Internal Medicine	Elective	I	chronic	0	(70,80]	m	2
4	2019	Internal Medicine	Elective	I	other	0	(50,70]	m	1
4	2019	Internal Medicine	Elective	I	other	0	(70,80]	f	1
4	2019	Internal Medicine	Elective	I	other	0	(70,80]	m	2
4	2019	Internal Medicine	Elective	I	other	0	(80,105]	m	1
4	2019	Internal Medicine	Elective	I	other	1	(70,80]	f	1
4	2019	Internal Medicine	Elective	J	other	0	(70,80]	f	1
4	2019	Internal Medicine	Elective	other	other	0	(0,50]	f	3
4	2019	Internal Medicine	Elective	other	other	0	(0,50]	m	1
4	2019	Internal Medicine	Elective	other	other	0	(50,70]	f	1
4	2019	Internal Medicine	Elective	other	other	0	(70,80]	f	2
4	2019	Internal Medicine	Emergency	C	other	0	(0,50]	f	1
4	2019	Internal Medicine	Emergency	C	other	0	(50,70]	f	1
4	2019	Internal Medicine	Emergency	C	other	0	(50,70]	m	2
4	2019	Internal Medicine	Emergency	C	other	0	(70,80]	f	1
4	2019	Internal Medicine	Emergency	I	acute	0	(50,70]	m	1
4	2019	Internal Medicine	Emergency	I	acute	0	(70,80]	m	2
4	2019	Internal Medicine	Emergency	I	acute	0	(80,105]	m	1
4	2019	Internal Medicine	Emergency	I	other	0	(50,70]	f	2
4	2019	Internal Medicine	Emergency	I	other	0	(50,70]	m	1
4	2019	Internal Medicine	Emergency	I	other	0	(70,80]	f	2
4	2019	Internal Medicine	Emergency	I	other	0	(70,80]	m	3
4	2019	Internal Medicine	Emergency	I	other	0	(80,105]	f	3
4	2019	Internal Medicine	Emergency	I	other	0	(80,105]	m	1
4	2019	Internal Medicine	Emergency	I	other	1	(50,70]	m	1
4	2019	Internal Medicine	Emergency	I	other	1	(70,80]	f	1
4	2019	Internal Medicine	Emergency	J	other	0	(50,70]	m	3
4	2019	Internal Medicine	Emergency	J	other	0	(70,80]	f	2
4	2019	Internal Medicine	Emergency	J	other	0	(70,80]	m	1
4	2019	Internal Medicine	Emergency	other	other	0	(0,50]	f	2
4	2019	Internal Medicine	Emergency	other	other	0	(0,50]	m	4
4	2019	Internal Medicine	Emergency	other	other	0	(50,70]	f	7
4	2019	Internal Medicine	Emergency	other	other	0	(50,70]	m	7
4	2019	Internal Medicine	Emergency	other	other	0	(70,80]	f	1
4	2019	Internal Medicine	Emergency	other	other	0	(70,80]	m	2
4	2019	Internal Medicine	Emergency	other	other	0	(80,105]	f	2
4	2019	Internal Medicine	Emergency	other	other	0	(80,105]	m	3
4	2019	Internal Medicine	other	I	acute	0	(50,70]	m	1
4	2019	Internal Medicine	other	I	acute	0	(70,80]	m	2
4	2019	Internal Medicine	other	I	other	0	(70,80]	m	1
4	2019	Internal Medicine	other	I	other	0	(80,105]	m	1
4	2019	Internal Medicine	other	other	other	0	(50,70]	f	1
4	2019	Internal Medicine	other	other	other	0	(70,80]	f	1
4	2019	Palliativecare	Elective	C	other	0	(0,50]	m	1
4	2019	Palliativecare	Elective	C	other	0	(50,70]	m	2
4	2019	Palliativecare	Emergency	C	other	0	(0,50]	m	1
4	2019	Palliativecare	Emergency	C	other	0	(50,70]	m	2
4	2019	Palliativecare	Emergency	I	other	0	(70,80]	m	1
4	2019	Palliativecare	Emergency	I	other	1	(80,105]	f	1
4	2019	Palliativecare	Emergency	J	other	0	(80,105]	m	1
4	2019	Palliativecare	Emergency	other	other	0	(70,80]	f	1
4	2019	Palliativecare	Emergency	other	other	0	(80,105]	m	2
4	2019	Palliativecare	other	I	other	0	(70,80]	m	1
4	2020	Geriatrics	Elective	other	other	0	(80,105]	m	1
4	2020	Geriatrics	Emergency	J	other	0	(70,80]	m	1
4	2020	Geriatrics	Emergency	J	other	0	(80,105]	f	1
4	2020	Internal Medicine	Elective	C	other	0	(0,50]	m	2
4	2020	Internal Medicine	Elective	C	other	0	(50,70]	f	1
4	2020	Internal Medicine	Elective	C	other	0	(50,70]	m	1
4	2020	Internal Medicine	Elective	C	other	0	(70,80]	f	1
4	2020	Internal Medicine	Elective	C	other	0	(80,105]	f	1
4	2020	Internal Medicine	Elective	C	other	0	(80,105]	m	1
4	2020	Internal Medicine	Elective	I	acute	0	(50,70]	m	2
4	2020	Internal Medicine	Elective	I	acute	0	(70,80]	f	1
4	2020	Internal Medicine	Elective	I	chronic	0	(0,50]	m	1
4	2020	Internal Medicine	Elective	I	chronic	0	(50,70]	m	2
4	2020	Internal Medicine	Elective	I	chronic	0	(70,80]	f	1
4	2020	Internal Medicine	Elective	I	chronic	0	(80,105]	m	1
4	2020	Internal Medicine	Elective	I	other	0	(50,70]	m	1
4	2020	Internal Medicine	Elective	I	other	0	(70,80]	m	2
4	2020	Internal Medicine	Elective	I	other	0	(80,105]	m	1
4	2020	Internal Medicine	Elective	J	other	0	(50,70]	m	1
4	2020	Internal Medicine	Elective	other	other	0	(0,50]	f	1
4	2020	Internal Medicine	Elective	other	other	0	(0,50]	m	2
4	2020	Internal Medicine	Elective	other	other	0	(50,70]	f	3
4	2020	Internal Medicine	Elective	other	other	0	(50,70]	m	1
4	2020	Internal Medicine	Elective	other	other	0	(70,80]	f	3
4	2020	Internal Medicine	Elective	other	other	0	(70,80]	m	3
4	2020	Internal Medicine	Elective	other	other	0	(80,105]	f	1
4	2020	Internal Medicine	Emergency	C	other	0	(50,70]	f	1
4	2020	Internal Medicine	Emergency	C	other	0	(50,70]	m	2
4	2020	Internal Medicine	Emergency	C	other	0	(70,80]	m	1
4	2020	Internal Medicine	Emergency	C	other	0	(80,105]	m	1
4	2020	Internal Medicine	Emergency	I	acute	0	(50,70]	f	1
4	2020	Internal Medicine	Emergency	I	acute	0	(50,70]	m	1
4	2020	Internal Medicine	Emergency	I	acute	0	(70,80]	m	3
4	2020	Internal Medicine	Emergency	I	chronic	0	(50,70]	f	1
4	2020	Internal Medicine	Emergency	I	other	0	(50,70]	f	1
4	2020	Internal Medicine	Emergency	I	other	0	(50,70]	m	1
4	2020	Internal Medicine	Emergency	I	other	0	(70,80]	f	1
4	2020	Internal Medicine	Emergency	I	other	0	(80,105]	f	4
4	2020	Internal Medicine	Emergency	I	other	0	(80,105]	m	1
4	2020	Internal Medicine	Emergency	I	other	1	(50,70]	f	2
4	2020	Internal Medicine	Emergency	I	other	1	(50,70]	m	2
4	2020	Internal Medicine	Emergency	I	other	1	(70,80]	f	1
4	2020	Internal Medicine	Emergency	J	other	0	(0,50]	f	2
4	2020	Internal Medicine	Emergency	J	other	0	(50,70]	f	1
4	2020	Internal Medicine	Emergency	J	other	0	(50,70]	m	1
4	2020	Internal Medicine	Emergency	J	other	0	(80,105]	m	2
4	2020	Internal Medicine	Emergency	other	other	0	(0,50]	f	7
4	2020	Internal Medicine	Emergency	other	other	0	(0,50]	m	4
4	2020	Internal Medicine	Emergency	other	other	0	(50,70]	f	4
4	2020	Internal Medicine	Emergency	other	other	0	(50,70]	m	3
4	2020	Internal Medicine	Emergency	other	other	0	(70,80]	f	3
4	2020	Internal Medicine	Emergency	other	other	0	(70,80]	m	3
4	2020	Internal Medicine	Emergency	other	other	0	(80,105]	f	7
4	2020	Internal Medicine	Emergency	other	other	0	(80,105]	m	4
4	2020	Internal Medicine	other	I	acute	0	(50,70]	m	1
4	2020	Internal Medicine	other	other	other	0	(50,70]	f	1
4	2020	Internal Medicine	other	other	other	0	(80,105]	f	1
4	2020	Palliativecare	Elective	C	other	0	(70,80]	f	1
4	2020	Palliativecare	Emergency	C	other	0	(0,50]	m	1
4	2020	Palliativecare	Emergency	C	other	0	(70,80]	f	1
4	2020	Palliativecare	Emergency	C	other	0	(70,80]	m	1
4	2020	Palliativecare	Emergency	C	other	0	(80,105]	f	2
4	2020	Palliativecare	Emergency	J	other	0	(80,105]	m	1
4	2020	Palliativecare	other	other	other	0	(80,105]	f	1
5	2017	Geriatrics	Emergency	other	other	0	(80,105]	f	2
5	2017	Geriatrics	Emergency	other	other	0	(80,105]	m	2
5	2017	Internal Medicine	Elective	C	other	0	(0,50]	f	1
5	2017	Internal Medicine	Elective	C	other	0	(50,70]	f	2
5	2017	Internal Medicine	Elective	C	other	0	(50,70]	m	3
5	2017	Internal Medicine	Elective	C	other	0	(70,80]	m	2
5	2017	Internal Medicine	Elective	C	other	0	(80,105]	f	1
5	2017	Internal Medicine	Elective	C	other	0	(80,105]	m	1
5	2017	Internal Medicine	Elective	I	acute	0	(50,70]	m	1
5	2017	Internal Medicine	Elective	I	acute	0	(70,80]	f	1
5	2017	Internal Medicine	Elective	I	acute	0	(70,80]	m	1
5	2017	Internal Medicine	Elective	I	chronic	0	(50,70]	f	1
5	2017	Internal Medicine	Elective	I	chronic	0	(70,80]	f	1
5	2017	Internal Medicine	Elective	I	chronic	0	(70,80]	m	1
5	2017	Internal Medicine	Elective	I	other	0	(50,70]	f	1
5	2017	Internal Medicine	Elective	I	other	0	(50,70]	m	1
5	2017	Internal Medicine	Elective	I	other	0	(70,80]	f	1
5	2017	Internal Medicine	Elective	I	other	0	(80,105]	f	2
5	2017	Internal Medicine	Elective	J	other	0	(50,70]	f	2
5	2017	Internal Medicine	Elective	other	other	0	(0,50]	f	3
5	2017	Internal Medicine	Elective	other	other	0	(0,50]	m	1
5	2017	Internal Medicine	Elective	other	other	0	(50,70]	f	1
5	2017	Internal Medicine	Elective	other	other	0	(50,70]	m	2
5	2017	Internal Medicine	Elective	other	other	0	(70,80]	f	2
5	2017	Internal Medicine	Elective	other	other	0	(70,80]	m	2
5	2017	Internal Medicine	Elective	other	other	0	(80,105]	f	2
5	2017	Internal Medicine	Elective	other	other	0	(80,105]	m	2
5	2017	Internal Medicine	Emergency	C	other	0	(0,50]	m	1
5	2017	Internal Medicine	Emergency	C	other	0	(50,70]	f	1
5	2017	Internal Medicine	Emergency	C	other	0	(50,70]	m	1
5	2017	Internal Medicine	Emergency	C	other	0	(70,80]	m	1
5	2017	Internal Medicine	Emergency	C	other	0	(80,105]	f	1
5	2017	Internal Medicine	Emergency	I	acute	0	(0,50]	m	1
5	2017	Internal Medicine	Emergency	I	acute	0	(50,70]	m	2
5	2017	Internal Medicine	Emergency	I	acute	0	(70,80]	f	1
5	2017	Internal Medicine	Emergency	I	acute	0	(70,80]	m	1
5	2017	Internal Medicine	Emergency	I	acute	0	(80,105]	m	1
5	2017	Internal Medicine	Emergency	I	other	0	(0,50]	f	1
5	2017	Internal Medicine	Emergency	I	other	0	(0,50]	m	1
5	2017	Internal Medicine	Emergency	I	other	0	(50,70]	f	2
5	2017	Internal Medicine	Emergency	I	other	0	(50,70]	m	1
5	2017	Internal Medicine	Emergency	I	other	0	(70,80]	f	2
5	2017	Internal Medicine	Emergency	I	other	0	(70,80]	m	2
5	2017	Internal Medicine	Emergency	I	other	0	(80,105]	f	2
5	2017	Internal Medicine	Emergency	I	other	0	(80,105]	m	1
5	2017	Internal Medicine	Emergency	I	other	1	(70,80]	f	1
5	2017	Internal Medicine	Emergency	J	other	0	(0,50]	f	1
5	2017	Internal Medicine	Emergency	J	other	0	(50,70]	m	1
5	2017	Internal Medicine	Emergency	J	other	0	(70,80]	f	1
5	2017	Internal Medicine	Emergency	J	other	0	(70,80]	m	4
5	2017	Internal Medicine	Emergency	J	other	0	(80,105]	f	1
5	2017	Internal Medicine	Emergency	J	other	0	(80,105]	m	2
5	2017	Internal Medicine	Emergency	other	other	0	(0,50]	f	1
5	2017	Internal Medicine	Emergency	other	other	0	(0,50]	m	5
5	2017	Internal Medicine	Emergency	other	other	0	(50,70]	f	9
5	2017	Internal Medicine	Emergency	other	other	0	(50,70]	m	5
5	2017	Internal Medicine	Emergency	other	other	0	(70,80]	f	7
5	2017	Internal Medicine	Emergency	other	other	0	(70,80]	m	2
5	2017	Internal Medicine	Emergency	other	other	0	(80,105]	f	4
5	2017	Internal Medicine	Emergency	other	other	0	(80,105]	m	3
5	2017	Internal Medicine	other	I	acute	0	(50,70]	f	1
5	2017	Internal Medicine	other	I	acute	0	(50,70]	m	1
5	2017	Internal Medicine	other	I	acute	0	(80,105]	m	1
5	2017	Internal Medicine	other	I	other	0	(50,70]	m	1
5	2017	Palliativecare	Elective	C	other	0	(70,80]	m	1
5	2017	Palliativecare	Elective	other	other	0	(70,80]	f	1
5	2017	Palliativecare	Emergency	C	other	0	(50,70]	f	1
5	2017	Palliativecare	Emergency	C	other	0	(50,70]	m	1
5	2018	Geriatrics	Emergency	other	other	0	(50,70]	f	1
5	2018	Geriatrics	Emergency	other	other	0	(70,80]	m	1
5	2018	Geriatrics	Emergency	other	other	0	(80,105]	f	3
5	2018	Internal Medicine	Elective	C	other	0	(0,50]	m	1
5	2018	Internal Medicine	Elective	C	other	0	(50,70]	m	2
5	2018	Internal Medicine	Elective	C	other	0	(70,80]	f	1
5	2018	Internal Medicine	Elective	C	other	0	(70,80]	m	2
5	2018	Internal Medicine	Elective	I	acute	0	(50,70]	m	1
5	2018	Internal Medicine	Elective	I	acute	0	(70,80]	m	1
5	2018	Internal Medicine	Elective	I	chronic	0	(0,50]	m	1
5	2018	Internal Medicine	Elective	I	chronic	0	(50,70]	m	1
5	2018	Internal Medicine	Elective	I	chronic	0	(70,80]	m	2
5	2018	Internal Medicine	Elective	I	other	0	(80,105]	f	1
5	2018	Internal Medicine	Elective	I	other	0	(80,105]	m	2
5	2018	Internal Medicine	Elective	I	other	1	(70,80]	m	1
5	2018	Internal Medicine	Elective	J	other	0	(50,70]	m	1
5	2018	Internal Medicine	Elective	J	other	0	(70,80]	f	1
5	2018	Internal Medicine	Elective	other	other	0	(0,50]	m	1
5	2018	Internal Medicine	Elective	other	other	0	(50,70]	f	3
5	2018	Internal Medicine	Elective	other	other	0	(50,70]	m	2
5	2018	Internal Medicine	Elective	other	other	0	(70,80]	f	2
5	2018	Internal Medicine	Elective	other	other	0	(70,80]	m	1
5	2018	Internal Medicine	Elective	other	other	0	(80,105]	f	1
5	2018	Internal Medicine	Emergency	C	other	0	(50,70]	f	1
5	2018	Internal Medicine	Emergency	C	other	0	(80,105]	m	1
5	2018	Internal Medicine	Emergency	I	acute	0	(50,70]	f	2
5	2018	Internal Medicine	Emergency	I	other	0	(50,70]	f	2
5	2018	Internal Medicine	Emergency	I	other	0	(50,70]	m	1
5	2018	Internal Medicine	Emergency	I	other	0	(70,80]	f	4
5	2018	Internal Medicine	Emergency	I	other	0	(70,80]	m	1
5	2018	Internal Medicine	Emergency	I	other	0	(80,105]	f	2
5	2018	Internal Medicine	Emergency	I	other	0	(80,105]	m	1
5	2018	Internal Medicine	Emergency	I	other	1	(70,80]	m	1
5	2018	Internal Medicine	Emergency	I	other	1	(80,105]	m	1
5	2018	Internal Medicine	Emergency	J	other	0	(50,70]	f	1
5	2018	Internal Medicine	Emergency	J	other	0	(50,70]	m	3
5	2018	Internal Medicine	Emergency	J	other	0	(70,80]	f	2
5	2018	Internal Medicine	Emergency	J	other	0	(70,80]	m	4
5	2018	Internal Medicine	Emergency	J	other	0	(80,105]	f	2
5	2018	Internal Medicine	Emergency	J	other	0	(80,105]	m	3
5	2018	Internal Medicine	Emergency	other	other	0	(0,50]	f	6
5	2018	Internal Medicine	Emergency	other	other	0	(0,50]	m	5
5	2018	Internal Medicine	Emergency	other	other	0	(50,70]	f	3
5	2018	Internal Medicine	Emergency	other	other	0	(50,70]	m	5
5	2018	Internal Medicine	Emergency	other	other	0	(70,80]	f	3
5	2018	Internal Medicine	Emergency	other	other	0	(70,80]	m	2
5	2018	Internal Medicine	Emergency	other	other	0	(80,105]	f	2
5	2018	Internal Medicine	Emergency	other	other	0	(80,105]	m	4
5	2018	Internal Medicine	other	I	acute	0	(0,50]	m	2
5	2018	Internal Medicine	other	I	acute	0	(50,70]	m	1
5	2018	Internal Medicine	other	I	other	0	(0,50]	m	1
5	2018	Internal Medicine	other	I	other	0	(50,70]	f	1
5	2018	Internal Medicine	other	I	other	0	(70,80]	f	1
5	2018	Internal Medicine	other	I	other	1	(50,70]	m	1
5	2018	Internal Medicine	other	J	other	0	(0,50]	m	1
5	2018	Internal Medicine	other	other	other	0	(0,50]	m	1
5	2018	Internal Medicine	other	other	other	0	(50,70]	m	1
5	2018	Palliativecare	Elective	C	other	0	(50,70]	m	1
5	2018	Palliativecare	Elective	J	other	0	(70,80]	f	1
5	2018	Palliativecare	Emergency	C	other	0	(0,50]	m	1
5	2018	Palliativecare	Emergency	C	other	0	(50,70]	f	1
5	2018	Palliativecare	Emergency	C	other	0	(70,80]	m	4
5	2019	Geriatrics	Emergency	J	other	0	(80,105]	f	1
5	2019	Geriatrics	Emergency	other	other	0	(70,80]	f	1
5	2019	Internal Medicine	Elective	C	other	0	(50,70]	f	1
5	2019	Internal Medicine	Elective	C	other	0	(50,70]	m	2
5	2019	Internal Medicine	Elective	C	other	0	(70,80]	m	1
5	2019	Internal Medicine	Elective	C	other	0	(80,105]	m	1
5	2019	Internal Medicine	Elective	I	acute	0	(0,50]	m	1
5	2019	Internal Medicine	Elective	I	acute	0	(50,70]	m	2
5	2019	Internal Medicine	Elective	I	acute	0	(70,80]	m	1
5	2019	Internal Medicine	Elective	I	chronic	0	(50,70]	f	1
5	2019	Internal Medicine	Elective	I	chronic	0	(50,70]	m	1
5	2019	Internal Medicine	Elective	I	chronic	0	(70,80]	m	3
5	2019	Internal Medicine	Elective	I	chronic	0	(80,105]	m	1
5	2019	Internal Medicine	Elective	I	other	0	(0,50]	m	1
5	2019	Internal Medicine	Elective	I	other	0	(50,70]	f	2
5	2019	Internal Medicine	Elective	I	other	0	(50,70]	m	1
5	2019	Internal Medicine	Elective	I	other	0	(70,80]	f	2
5	2019	Internal Medicine	Elective	I	other	0	(70,80]	m	2
5	2019	Internal Medicine	Elective	I	other	0	(80,105]	m	3
5	2019	Internal Medicine	Elective	J	other	0	(80,105]	m	1
5	2019	Internal Medicine	Elective	other	other	0	(0,50]	f	1
5	2019	Internal Medicine	Elective	other	other	0	(50,70]	f	1
5	2019	Internal Medicine	Elective	other	other	0	(50,70]	m	1
5	2019	Internal Medicine	Elective	other	other	0	(80,105]	f	1
5	2019	Internal Medicine	Emergency	C	other	0	(50,70]	m	1
5	2019	Internal Medicine	Emergency	C	other	0	(70,80]	m	1
5	2019	Internal Medicine	Emergency	I	acute	0	(50,70]	f	1
5	2019	Internal Medicine	Emergency	I	acute	0	(50,70]	m	3
5	2019	Internal Medicine	Emergency	I	acute	0	(80,105]	m	1
5	2019	Internal Medicine	Emergency	I	other	0	(50,70]	f	1
5	2019	Internal Medicine	Emergency	I	other	0	(50,70]	m	2
5	2019	Internal Medicine	Emergency	I	other	0	(70,80]	f	1
5	2019	Internal Medicine	Emergency	I	other	0	(70,80]	m	1
5	2019	Internal Medicine	Emergency	I	other	0	(80,105]	m	1
5	2019	Internal Medicine	Emergency	I	other	1	(50,70]	f	1
5	2019	Internal Medicine	Emergency	J	other	0	(0,50]	f	1
5	2019	Internal Medicine	Emergency	J	other	0	(50,70]	f	4
5	2019	Internal Medicine	Emergency	J	other	0	(50,70]	m	2
5	2019	Internal Medicine	Emergency	J	other	0	(70,80]	m	1
5	2019	Internal Medicine	Emergency	J	other	0	(80,105]	f	1
5	2019	Internal Medicine	Emergency	other	other	0	(0,50]	f	4
5	2019	Internal Medicine	Emergency	other	other	0	(0,50]	m	2
5	2019	Internal Medicine	Emergency	other	other	0	(50,70]	f	4
5	2019	Internal Medicine	Emergency	other	other	0	(50,70]	m	3
5	2019	Internal Medicine	Emergency	other	other	0	(70,80]	f	6
5	2019	Internal Medicine	Emergency	other	other	0	(70,80]	m	6
5	2019	Internal Medicine	Emergency	other	other	0	(80,105]	f	4
5	2019	Internal Medicine	Emergency	other	other	0	(80,105]	m	1
5	2019	Internal Medicine	other	I	acute	0	(50,70]	m	1
5	2019	Internal Medicine	other	I	acute	0	(70,80]	f	1
5	2019	Internal Medicine	other	I	other	0	(0,50]	f	2
5	2019	Internal Medicine	other	I	other	0	(50,70]	f	1
5	2019	Internal Medicine	other	I	other	0	(70,80]	m	1
5	2019	Internal Medicine	other	I	other	0	(80,105]	f	1
5	2019	Internal Medicine	other	I	other	0	(80,105]	m	1
5	2019	Internal Medicine	other	I	other	1	(50,70]	m	1
5	2019	Internal Medicine	other	other	other	0	(50,70]	m	1
5	2019	Palliativecare	Elective	C	other	0	(70,80]	f	1
5	2020	Geriatrics	Elective	I	other	0	(80,105]	f	1
5	2020	Geriatrics	Elective	other	other	0	(70,80]	f	1
5	2020	Geriatrics	Emergency	J	other	0	(70,80]	f	1
5	2020	Geriatrics	Emergency	J	other	0	(80,105]	f	1
5	2020	Geriatrics	Emergency	other	other	0	(80,105]	f	1
5	2020	Internal Medicine	Elective	C	other	0	(50,70]	m	1
5	2020	Internal Medicine	Elective	C	other	0	(70,80]	m	1
5	2020	Internal Medicine	Elective	C	other	0	(80,105]	f	1
5	2020	Internal Medicine	Elective	C	other	0	(80,105]	m	3
5	2020	Internal Medicine	Elective	I	acute	0	(50,70]	m	1
5	2020	Internal Medicine	Elective	I	acute	0	(70,80]	f	1
5	2020	Internal Medicine	Elective	I	chronic	0	(50,70]	f	2
5	2020	Internal Medicine	Elective	I	chronic	0	(50,70]	m	2
5	2020	Internal Medicine	Elective	I	chronic	0	(70,80]	f	1
5	2020	Internal Medicine	Elective	I	chronic	0	(70,80]	m	1
5	2020	Internal Medicine	Elective	I	chronic	0	(80,105]	m	2
5	2020	Internal Medicine	Elective	I	other	0	(0,50]	m	1
5	2020	Internal Medicine	Elective	I	other	0	(50,70]	f	2
5	2020	Internal Medicine	Elective	I	other	0	(50,70]	m	1
5	2020	Internal Medicine	Elective	I	other	0	(70,80]	f	1
5	2020	Internal Medicine	Elective	I	other	0	(80,105]	f	1
5	2020	Internal Medicine	Elective	I	other	1	(50,70]	m	1
5	2020	Internal Medicine	Elective	J	other	0	(70,80]	f	1
5	2020	Internal Medicine	Elective	other	other	0	(0,50]	m	3
5	2020	Internal Medicine	Elective	other	other	0	(50,70]	f	3
5	2020	Internal Medicine	Elective	other	other	0	(50,70]	m	1
5	2020	Internal Medicine	Elective	other	other	0	(80,105]	f	1
5	2020	Internal Medicine	Emergency	C	other	0	(50,70]	m	1
5	2020	Internal Medicine	Emergency	C	other	0	(70,80]	f	1
5	2020	Internal Medicine	Emergency	C	other	0	(70,80]	m	1
5	2020	Internal Medicine	Emergency	I	acute	0	(0,50]	m	1
5	2020	Internal Medicine	Emergency	I	acute	0	(50,70]	m	5
5	2020	Internal Medicine	Emergency	I	acute	0	(70,80]	f	1
5	2020	Internal Medicine	Emergency	I	acute	0	(70,80]	m	1
5	2020	Internal Medicine	Emergency	I	chronic	0	(50,70]	f	1
5	2020	Internal Medicine	Emergency	I	chronic	0	(80,105]	f	1
5	2020	Internal Medicine	Emergency	I	other	0	(0,50]	f	1
5	2020	Internal Medicine	Emergency	I	other	0	(50,70]	f	1
5	2020	Internal Medicine	Emergency	I	other	0	(50,70]	m	5
5	2020	Internal Medicine	Emergency	I	other	0	(70,80]	f	2
5	2020	Internal Medicine	Emergency	I	other	0	(70,80]	m	1
5	2020	Internal Medicine	Emergency	I	other	0	(80,105]	f	1
5	2020	Internal Medicine	Emergency	I	other	0	(80,105]	m	1
5	2020	Internal Medicine	Emergency	I	other	1	(0,50]	m	1
5	2020	Internal Medicine	Emergency	I	other	1	(50,70]	m	2
5	2020	Internal Medicine	Emergency	I	other	1	(70,80]	m	2
5	2020	Internal Medicine	Emergency	J	other	0	(0,50]	m	2
5	2020	Internal Medicine	Emergency	J	other	0	(50,70]	f	2
5	2020	Internal Medicine	Emergency	J	other	0	(50,70]	m	2
5	2020	Internal Medicine	Emergency	J	other	0	(70,80]	m	1
5	2020	Internal Medicine	Emergency	other	other	0	(0,50]	f	4
5	2020	Internal Medicine	Emergency	other	other	0	(0,50]	m	3
5	2020	Internal Medicine	Emergency	other	other	0	(50,70]	f	5
5	2020	Internal Medicine	Emergency	other	other	0	(50,70]	m	9
5	2020	Internal Medicine	Emergency	other	other	0	(70,80]	f	4
5	2020	Internal Medicine	Emergency	other	other	0	(70,80]	m	1
5	2020	Internal Medicine	Emergency	other	other	0	(80,105]	f	5
5	2020	Internal Medicine	Emergency	other	other	0	(80,105]	m	5
5	2020	Internal Medicine	other	C	other	0	(80,105]	m	1
5	2020	Internal Medicine	other	I	other	0	(80,105]	f	1
5	2020	Internal Medicine	other	other	other	0	(50,70]	m	1
5	2020	Palliativecare	Elective	C	other	0	(50,70]	m	1
5	2020	Palliativecare	Elective	C	other	0	(70,80]	f	1
5	2020	Palliativecare	Elective	other	other	0	(50,70]	m	1
5	2020	Palliativecare	Elective	other	other	0	(80,105]	f	1
5	2020	Palliativecare	Emergency	C	other	0	(50,70]	f	1
5	2020	Palliativecare	Emergency	C	other	0	(70,80]	f	1
5	2020	Palliativecare	Emergency	C	other	0	(80,105]	f	1
5	2020	Palliativecare	Emergency	other	other	0	(80,105]	f	1
6	2017	Geriatrics	Elective	other	other	0	(70,80]	f	1
6	2017	Geriatrics	Elective	other	other	0	(80,105]	f	1
6	2017	Geriatrics	Emergency	I	other	0	(80,105]	m	2
6	2017	Geriatrics	Emergency	J	other	0	(80,105]	f	1
6	2017	Geriatrics	Emergency	other	other	0	(80,105]	f	3
6	2017	Internal Medicine	Elective	C	other	0	(50,70]	f	1
6	2017	Internal Medicine	Elective	C	other	0	(50,70]	m	4
6	2017	Internal Medicine	Elective	C	other	0	(70,80]	m	1
6	2017	Internal Medicine	Elective	I	acute	0	(50,70]	f	1
6	2017	Internal Medicine	Elective	I	chronic	0	(50,70]	m	2
6	2017	Internal Medicine	Elective	I	chronic	0	(70,80]	f	1
6	2017	Internal Medicine	Elective	I	chronic	0	(70,80]	m	2
6	2017	Internal Medicine	Elective	I	other	0	(50,70]	f	2
6	2017	Internal Medicine	Elective	I	other	0	(50,70]	m	1
6	2017	Internal Medicine	Elective	I	other	0	(70,80]	m	3
6	2017	Internal Medicine	Elective	I	other	0	(80,105]	f	1
6	2017	Internal Medicine	Elective	I	other	0	(80,105]	m	2
6	2017	Internal Medicine	Elective	other	other	0	(0,50]	m	1
6	2017	Internal Medicine	Elective	other	other	0	(50,70]	f	3
6	2017	Internal Medicine	Elective	other	other	0	(50,70]	m	2
6	2017	Internal Medicine	Elective	other	other	0	(70,80]	f	2
6	2017	Internal Medicine	Elective	other	other	0	(80,105]	f	1
6	2017	Internal Medicine	Elective	other	other	0	(80,105]	m	1
6	2017	Internal Medicine	Emergency	C	other	0	(50,70]	f	1
6	2017	Internal Medicine	Emergency	C	other	0	(70,80]	f	1
6	2017	Internal Medicine	Emergency	C	other	0	(70,80]	m	3
6	2017	Internal Medicine	Emergency	I	acute	0	(50,70]	m	4
6	2017	Internal Medicine	Emergency	I	acute	0	(70,80]	f	1
6	2017	Internal Medicine	Emergency	I	acute	0	(70,80]	m	1
6	2017	Internal Medicine	Emergency	I	other	0	(50,70]	f	2
6	2017	Internal Medicine	Emergency	I	other	0	(50,70]	m	2
6	2017	Internal Medicine	Emergency	I	other	0	(70,80]	f	1
6	2017	Internal Medicine	Emergency	I	other	0	(70,80]	m	1
6	2017	Internal Medicine	Emergency	I	other	0	(80,105]	f	3
6	2017	Internal Medicine	Emergency	I	other	0	(80,105]	m	2
6	2017	Internal Medicine	Emergency	I	other	1	(50,70]	m	1
6	2017	Internal Medicine	Emergency	I	other	1	(80,105]	f	1
6	2017	Internal Medicine	Emergency	J	other	0	(0,50]	f	2
6	2017	Internal Medicine	Emergency	J	other	0	(50,70]	f	1
6	2017	Internal Medicine	Emergency	J	other	0	(50,70]	m	1
6	2017	Internal Medicine	Emergency	J	other	0	(70,80]	f	1
6	2017	Internal Medicine	Emergency	J	other	0	(70,80]	m	1
6	2017	Internal Medicine	Emergency	J	other	0	(80,105]	f	1
6	2017	Internal Medicine	Emergency	J	other	0	(80,105]	m	1
6	2017	Internal Medicine	Emergency	other	other	0	(0,50]	f	5
6	2017	Internal Medicine	Emergency	other	other	0	(0,50]	m	7
6	2017	Internal Medicine	Emergency	other	other	0	(50,70]	f	3
6	2017	Internal Medicine	Emergency	other	other	0	(50,70]	m	10
6	2017	Internal Medicine	Emergency	other	other	0	(70,80]	f	4
6	2017	Internal Medicine	Emergency	other	other	0	(70,80]	m	3
6	2017	Internal Medicine	Emergency	other	other	0	(80,105]	f	1
6	2017	Internal Medicine	Emergency	other	other	0	(80,105]	m	2
6	2017	Internal Medicine	other	C	other	0	(70,80]	f	1
6	2017	Internal Medicine	other	I	acute	0	(50,70]	m	2
6	2017	Internal Medicine	other	I	other	1	(50,70]	f	1
6	2017	Internal Medicine	other	other	other	0	(0,50]	f	2
6	2017	Palliativecare	Elective	C	other	0	(50,70]	m	2
6	2017	Palliativecare	Elective	other	other	0	(50,70]	f	1
6	2017	Palliativecare	Emergency	C	other	0	(70,80]	f	2
6	2017	Palliativecare	Emergency	J	other	0	(80,105]	m	1
6	2018	Geriatrics	Emergency	other	other	0	(70,80]	f	2
6	2018	Geriatrics	Emergency	other	other	0	(80,105]	f	1
6	2018	Internal Medicine	Elective	C	other	0	(0,50]	m	1
6	2018	Internal Medicine	Elective	C	other	0	(50,70]	f	1
6	2018	Internal Medicine	Elective	C	other	0	(50,70]	m	1
6	2018	Internal Medicine	Elective	C	other	0	(70,80]	f	1
6	2018	Internal Medicine	Elective	C	other	0	(80,105]	f	1
6	2018	Internal Medicine	Elective	I	chronic	0	(50,70]	m	1
6	2018	Internal Medicine	Elective	I	chronic	0	(70,80]	m	1
6	2018	Internal Medicine	Elective	I	other	0	(50,70]	f	1
6	2018	Internal Medicine	Elective	I	other	0	(50,70]	m	2
6	2018	Internal Medicine	Elective	I	other	0	(70,80]	f	1
6	2018	Internal Medicine	Elective	I	other	0	(70,80]	m	3
6	2018	Internal Medicine	Elective	J	other	0	(0,50]	f	1
6	2018	Internal Medicine	Elective	other	other	0	(50,70]	f	1
6	2018	Internal Medicine	Elective	other	other	0	(50,70]	m	2
6	2018	Internal Medicine	Elective	other	other	0	(70,80]	f	1
6	2018	Internal Medicine	Emergency	C	other	0	(50,70]	m	3
6	2018	Internal Medicine	Emergency	I	acute	0	(50,70]	m	4
6	2018	Internal Medicine	Emergency	I	acute	0	(70,80]	m	1
6	2018	Internal Medicine	Emergency	I	acute	0	(80,105]	f	1
6	2018	Internal Medicine	Emergency	I	other	0	(50,70]	f	1
6	2018	Internal Medicine	Emergency	I	other	0	(50,70]	m	1
6	2018	Internal Medicine	Emergency	I	other	0	(70,80]	f	1
6	2018	Internal Medicine	Emergency	I	other	0	(70,80]	m	5
6	2018	Internal Medicine	Emergency	I	other	0	(80,105]	f	2
6	2018	Internal Medicine	Emergency	I	other	0	(80,105]	m	2
6	2018	Internal Medicine	Emergency	I	other	1	(0,50]	f	1
6	2018	Internal Medicine	Emergency	I	other	1	(50,70]	f	1
6	2018	Internal Medicine	Emergency	I	other	1	(50,70]	m	1
6	2018	Internal Medicine	Emergency	I	other	1	(70,80]	f	1
6	2018	Internal Medicine	Emergency	I	other	1	(70,80]	m	3
6	2018	Internal Medicine	Emergency	J	other	0	(0,50]	f	1
6	2018	Internal Medicine	Emergency	J	other	0	(0,50]	m	3
6	2018	Internal Medicine	Emergency	J	other	0	(50,70]	f	3
6	2018	Internal Medicine	Emergency	J	other	0	(50,70]	m	3
6	2018	Internal Medicine	Emergency	J	other	0	(70,80]	f	2
6	2018	Internal Medicine	Emergency	J	other	0	(70,80]	m	1
6	2018	Internal Medicine	Emergency	J	other	0	(80,105]	m	4
6	2018	Internal Medicine	Emergency	other	other	0	(0,50]	f	2
6	2018	Internal Medicine	Emergency	other	other	0	(0,50]	m	6
6	2018	Internal Medicine	Emergency	other	other	0	(50,70]	f	2
6	2018	Internal Medicine	Emergency	other	other	0	(50,70]	m	6
6	2018	Internal Medicine	Emergency	other	other	0	(70,80]	f	5
6	2018	Internal Medicine	Emergency	other	other	0	(70,80]	m	2
6	2018	Internal Medicine	Emergency	other	other	0	(80,105]	f	1
6	2018	Internal Medicine	Emergency	other	other	0	(80,105]	m	4
6	2018	Internal Medicine	other	I	acute	0	(50,70]	m	1
6	2018	Internal Medicine	other	I	acute	0	(80,105]	m	1
6	2018	Internal Medicine	other	other	other	0	(50,70]	f	1
6	2018	Internal Medicine	other	other	other	0	(50,70]	m	1
6	2018	Palliativecare	Emergency	C	other	0	(70,80]	m	2
6	2018	Palliativecare	Emergency	C	other	0	(80,105]	f	1
6	2018	Palliativecare	Emergency	other	other	0	(80,105]	f	1
6	2019	Geriatrics	Elective	other	other	0	(80,105]	f	1
6	2019	Geriatrics	Emergency	C	other	0	(70,80]	f	1
6	2019	Geriatrics	Emergency	J	other	0	(70,80]	m	2
6	2019	Geriatrics	Emergency	J	other	0	(80,105]	m	1
6	2019	Internal Medicine	Elective	C	other	0	(70,80]	f	3
6	2019	Internal Medicine	Elective	C	other	0	(70,80]	m	2
6	2019	Internal Medicine	Elective	C	other	0	(80,105]	m	1
6	2019	Internal Medicine	Elective	I	acute	0	(50,70]	f	1
6	2019	Internal Medicine	Elective	I	acute	0	(50,70]	m	2
6	2019	Internal Medicine	Elective	I	acute	0	(70,80]	m	1
6	2019	Internal Medicine	Elective	I	acute	0	(80,105]	f	1
6	2019	Internal Medicine	Elective	I	acute	0	(80,105]	m	1
6	2019	Internal Medicine	Elective	I	chronic	0	(50,70]	m	3
6	2019	Internal Medicine	Elective	I	chronic	0	(70,80]	m	2
6	2019	Internal Medicine	Elective	I	chronic	0	(80,105]	f	1
6	2019	Internal Medicine	Elective	I	other	0	(50,70]	f	1
6	2019	Internal Medicine	Elective	I	other	0	(50,70]	m	3
6	2019	Internal Medicine	Elective	I	other	0	(70,80]	f	2
6	2019	Internal Medicine	Elective	I	other	0	(80,105]	m	1
6	2019	Internal Medicine	Elective	J	other	0	(50,70]	f	2
6	2019	Internal Medicine	Elective	J	other	0	(50,70]	m	1
6	2019	Internal Medicine	Elective	J	other	0	(70,80]	m	1
6	2019	Internal Medicine	Elective	other	other	0	(0,50]	f	1
6	2019	Internal Medicine	Elective	other	other	0	(0,50]	m	1
6	2019	Internal Medicine	Elective	other	other	0	(50,70]	f	3
6	2019	Internal Medicine	Elective	other	other	0	(50,70]	m	1
6	2019	Internal Medicine	Elective	other	other	0	(70,80]	f	1
6	2019	Internal Medicine	Elective	other	other	0	(80,105]	f	2
6	2019	Internal Medicine	Elective	other	other	0	(80,105]	m	1
6	2019	Internal Medicine	Emergency	C	other	0	(70,80]	f	2
6	2019	Internal Medicine	Emergency	I	acute	0	(50,70]	m	2
6	2019	Internal Medicine	Emergency	I	acute	0	(70,80]	m	2
6	2019	Internal Medicine	Emergency	I	acute	0	(80,105]	f	3
6	2019	Internal Medicine	Emergency	I	acute	0	(80,105]	m	2
6	2019	Internal Medicine	Emergency	I	chronic	0	(50,70]	m	1
6	2019	Internal Medicine	Emergency	I	other	0	(0,50]	m	1
6	2019	Internal Medicine	Emergency	I	other	0	(50,70]	f	2
6	2019	Internal Medicine	Emergency	I	other	0	(50,70]	m	2
6	2019	Internal Medicine	Emergency	I	other	0	(70,80]	f	1
6	2019	Internal Medicine	Emergency	I	other	0	(70,80]	m	2
6	2019	Internal Medicine	Emergency	I	other	0	(80,105]	f	3
6	2019	Internal Medicine	Emergency	I	other	0	(80,105]	m	2
6	2019	Internal Medicine	Emergency	I	other	1	(70,80]	f	1
6	2019	Internal Medicine	Emergency	I	other	1	(80,105]	f	1
6	2019	Internal Medicine	Emergency	I	other	1	(80,105]	m	1
6	2019	Internal Medicine	Emergency	J	other	0	(0,50]	f	2
6	2019	Internal Medicine	Emergency	J	other	0	(50,70]	f	1
6	2019	Internal Medicine	Emergency	J	other	0	(50,70]	m	2
6	2019	Internal Medicine	Emergency	J	other	0	(80,105]	m	1
6	2019	Internal Medicine	Emergency	other	other	0	(0,50]	f	5
6	2019	Internal Medicine	Emergency	other	other	0	(0,50]	m	5
6	2019	Internal Medicine	Emergency	other	other	0	(50,70]	f	13
6	2019	Internal Medicine	Emergency	other	other	0	(50,70]	m	5
6	2019	Internal Medicine	Emergency	other	other	0	(70,80]	f	3
6	2019	Internal Medicine	Emergency	other	other	0	(70,80]	m	8
6	2019	Internal Medicine	Emergency	other	other	0	(80,105]	f	1
6	2019	Internal Medicine	other	I	acute	0	(50,70]	m	1
6	2019	Internal Medicine	other	I	other	0	(50,70]	m	1
6	2019	Internal Medicine	other	I	other	1	(80,105]	f	1
6	2019	Internal Medicine	other	other	other	0	(50,70]	m	1
6	2019	Internal Medicine	other	other	other	0	(70,80]	m	1
6	2019	Internal Medicine	other	other	other	0	(80,105]	m	1
6	2019	Palliativecare	Elective	C	other	0	(50,70]	f	1
6	2019	Palliativecare	Elective	C	other	0	(50,70]	m	1
6	2019	Palliativecare	Elective	other	other	0	(0,50]	f	1
6	2019	Palliativecare	Elective	other	other	0	(50,70]	f	1
6	2019	Palliativecare	Emergency	C	other	0	(70,80]	m	1
6	2019	Palliativecare	Emergency	C	other	0	(80,105]	m	1
6	2019	Palliativecare	Emergency	other	other	0	(80,105]	f	1
6	2020	Geriatrics	Elective	I	other	0	(70,80]	m	1
6	2020	Geriatrics	Elective	other	other	0	(70,80]	f	1
6	2020	Geriatrics	Elective	other	other	0	(80,105]	m	1
6	2020	Geriatrics	Emergency	I	other	0	(70,80]	f	1
6	2020	Geriatrics	Emergency	other	other	0	(70,80]	f	2
6	2020	Geriatrics	Emergency	other	other	0	(80,105]	m	2
6	2020	Internal Medicine	Elective	C	other	0	(70,80]	f	1
6	2020	Internal Medicine	Elective	C	other	0	(70,80]	m	1
6	2020	Internal Medicine	Elective	I	acute	0	(0,50]	f	1
6	2020	Internal Medicine	Elective	I	acute	0	(50,70]	m	1
6	2020	Internal Medicine	Elective	I	acute	0	(70,80]	f	1
6	2020	Internal Medicine	Elective	I	acute	0	(70,80]	m	1
6	2020	Internal Medicine	Elective	I	chronic	0	(50,70]	m	1
6	2020	Internal Medicine	Elective	I	chronic	0	(70,80]	m	1
6	2020	Internal Medicine	Elective	I	chronic	0	(80,105]	m	1
6	2020	Internal Medicine	Elective	I	other	0	(50,70]	m	2
6	2020	Internal Medicine	Elective	I	other	0	(80,105]	f	1
6	2020	Internal Medicine	Elective	I	other	0	(80,105]	m	3
6	2020	Internal Medicine	Elective	J	other	0	(50,70]	m	2
6	2020	Internal Medicine	Elective	J	other	0	(80,105]	m	1
6	2020	Internal Medicine	Elective	other	other	0	(0,50]	f	1
6	2020	Internal Medicine	Elective	other	other	0	(0,50]	m	1
6	2020	Internal Medicine	Elective	other	other	0	(50,70]	f	2
6	2020	Internal Medicine	Elective	other	other	0	(50,70]	m	2
6	2020	Internal Medicine	Elective	other	other	0	(70,80]	m	2
6	2020	Internal Medicine	Emergency	C	other	0	(50,70]	f	1
6	2020	Internal Medicine	Emergency	C	other	0	(50,70]	m	1
6	2020	Internal Medicine	Emergency	C	other	0	(70,80]	m	1
6	2020	Internal Medicine	Emergency	C	other	0	(80,105]	f	1
6	2020	Internal Medicine	Emergency	C	other	0	(80,105]	m	1
6	2020	Internal Medicine	Emergency	I	acute	0	(0,50]	m	2
6	2020	Internal Medicine	Emergency	I	acute	0	(50,70]	f	1
6	2020	Internal Medicine	Emergency	I	acute	0	(50,70]	m	1
6	2020	Internal Medicine	Emergency	I	acute	0	(70,80]	f	1
6	2020	Internal Medicine	Emergency	I	acute	0	(70,80]	m	1
6	2020	Internal Medicine	Emergency	I	other	0	(50,70]	f	2
6	2020	Internal Medicine	Emergency	I	other	0	(50,70]	m	2
6	2020	Internal Medicine	Emergency	I	other	0	(70,80]	f	3
6	2020	Internal Medicine	Emergency	I	other	0	(70,80]	m	2
6	2020	Internal Medicine	Emergency	I	other	0	(80,105]	f	2
6	2020	Internal Medicine	Emergency	I	other	0	(80,105]	m	2
6	2020	Internal Medicine	Emergency	I	other	1	(50,70]	f	1
6	2020	Internal Medicine	Emergency	I	other	1	(50,70]	m	1
6	2020	Internal Medicine	Emergency	I	other	1	(70,80]	m	1
6	2020	Internal Medicine	Emergency	I	other	1	(80,105]	m	2
6	2020	Internal Medicine	Emergency	J	other	0	(50,70]	f	1
6	2020	Internal Medicine	Emergency	J	other	0	(50,70]	m	1
6	2020	Internal Medicine	Emergency	J	other	0	(70,80]	f	1
6	2020	Internal Medicine	Emergency	J	other	0	(70,80]	m	5
6	2020	Internal Medicine	Emergency	J	other	0	(80,105]	f	1
6	2020	Internal Medicine	Emergency	J	other	0	(80,105]	m	1
6	2020	Internal Medicine	Emergency	other	other	0	(0,50]	f	5
6	2020	Internal Medicine	Emergency	other	other	0	(0,50]	m	4
6	2020	Internal Medicine	Emergency	other	other	0	(50,70]	f	4
6	2020	Internal Medicine	Emergency	other	other	0	(50,70]	m	6
6	2020	Internal Medicine	Emergency	other	other	0	(70,80]	f	7
6	2020	Internal Medicine	Emergency	other	other	0	(70,80]	m	6
6	2020	Internal Medicine	Emergency	other	other	0	(80,105]	f	4
6	2020	Internal Medicine	Emergency	other	other	0	(80,105]	m	2
6	2020	Internal Medicine	other	I	acute	0	(50,70]	m	1
6	2020	Internal Medicine	other	I	other	0	(50,70]	m	1
6	2020	Internal Medicine	other	other	other	0	(50,70]	f	1
6	2020	Internal Medicine	other	other	other	0	(80,105]	f	1
6	2020	Palliativecare	Elective	C	other	0	(0,50]	f	1
6	2020	Palliativecare	Elective	C	other	0	(50,70]	f	1
6	2020	Palliativecare	Elective	C	other	0	(70,80]	m	1
6	2020	Palliativecare	Elective	C	other	0	(80,105]	m	1
6	2020	Palliativecare	Elective	other	other	0	(80,105]	f	1
6	2020	Palliativecare	Emergency	C	other	0	(50,70]	m	1
6	2020	Palliativecare	Emergency	C	other	0	(70,80]	m	1
6	2020	Palliativecare	Emergency	C	other	0	(80,105]	m	2
7	2017	Geriatrics	Emergency	other	other	0	(80,105]	f	3
7	2017	Internal Medicine	Elective	C	other	0	(0,50]	m	2
7	2017	Internal Medicine	Elective	C	other	0	(50,70]	f	3
7	2017	Internal Medicine	Elective	C	other	0	(50,70]	m	2
7	2017	Internal Medicine	Elective	C	other	0	(70,80]	f	1
7	2017	Internal Medicine	Elective	C	other	0	(70,80]	m	1
7	2017	Internal Medicine	Elective	C	other	0	(80,105]	f	1
7	2017	Internal Medicine	Elective	I	acute	0	(50,70]	m	1
7	2017	Internal Medicine	Elective	I	chronic	0	(50,70]	m	1
7	2017	Internal Medicine	Elective	I	chronic	0	(70,80]	m	2
7	2017	Internal Medicine	Elective	I	other	0	(50,70]	f	2
7	2017	Internal Medicine	Elective	I	other	0	(50,70]	m	2
7	2017	Internal Medicine	Elective	I	other	0	(70,80]	f	1
7	2017	Internal Medicine	Elective	I	other	0	(70,80]	m	2
7	2017	Internal Medicine	Elective	I	other	0	(80,105]	m	1
7	2017	Internal Medicine	Elective	J	other	0	(50,70]	f	1
7	2017	Internal Medicine	Elective	other	other	0	(0,50]	f	1
7	2017	Internal Medicine	Elective	other	other	0	(50,70]	f	2
7	2017	Internal Medicine	Elective	other	other	0	(50,70]	m	1
7	2017	Internal Medicine	Elective	other	other	0	(70,80]	f	1
7	2017	Internal Medicine	Elective	other	other	0	(70,80]	m	2
7	2017	Internal Medicine	Elective	other	other	0	(80,105]	f	1
7	2017	Internal Medicine	Elective	other	other	0	(80,105]	m	3
7	2017	Internal Medicine	Emergency	C	other	0	(0,50]	f	1
7	2017	Internal Medicine	Emergency	C	other	0	(50,70]	m	1
7	2017	Internal Medicine	Emergency	C	other	0	(70,80]	f	2
7	2017	Internal Medicine	Emergency	C	other	0	(70,80]	m	1
7	2017	Internal Medicine	Emergency	I	acute	0	(0,50]	m	1
7	2017	Internal Medicine	Emergency	I	acute	0	(50,70]	m	3
7	2017	Internal Medicine	Emergency	I	acute	0	(70,80]	m	1
7	2017	Internal Medicine	Emergency	I	acute	0	(80,105]	m	1
7	2017	Internal Medicine	Emergency	I	chronic	0	(50,70]	m	2
7	2017	Internal Medicine	Emergency	I	other	0	(50,70]	f	2
7	2017	Internal Medicine	Emergency	I	other	0	(50,70]	m	2
7	2017	Internal Medicine	Emergency	I	other	0	(70,80]	f	3
7	2017	Internal Medicine	Emergency	I	other	0	(70,80]	m	1
7	2017	Internal Medicine	Emergency	I	other	0	(80,105]	m	1
7	2017	Internal Medicine	Emergency	I	other	1	(0,50]	f	1
7	2017	Internal Medicine	Emergency	I	other	1	(50,70]	f	1
7	2017	Internal Medicine	Emergency	I	other	1	(50,70]	m	1
7	2017	Internal Medicine	Emergency	I	other	1	(80,105]	f	1
7	2017	Internal Medicine	Emergency	I	other	1	(80,105]	m	1
7	2017	Internal Medicine	Emergency	J	other	0	(0,50]	m	1
7	2017	Internal Medicine	Emergency	J	other	0	(50,70]	f	1
7	2017	Internal Medicine	Emergency	J	other	0	(50,70]	m	2
7	2017	Internal Medicine	Emergency	J	other	0	(70,80]	m	2
7	2017	Internal Medicine	Emergency	J	other	0	(80,105]	f	1
7	2017	Internal Medicine	Emergency	J	other	0	(80,105]	m	2
7	2017	Internal Medicine	Emergency	other	other	0	(0,50]	f	6
7	2017	Internal Medicine	Emergency	other	other	0	(0,50]	m	4
7	2017	Internal Medicine	Emergency	other	other	0	(50,70]	f	10
7	2017	Internal Medicine	Emergency	other	other	0	(50,70]	m	3
7	2017	Internal Medicine	Emergency	other	other	0	(70,80]	f	1
7	2017	Internal Medicine	Emergency	other	other	0	(70,80]	m	2
7	2017	Internal Medicine	Emergency	other	other	0	(80,105]	f	4
7	2017	Internal Medicine	Emergency	other	other	0	(80,105]	m	4
7	2017	Internal Medicine	other	C	other	0	(50,70]	f	1
7	2017	Internal Medicine	other	I	acute	0	(50,70]	m	1
7	2017	Internal Medicine	other	I	other	0	(50,70]	m	1
7	2017	Internal Medicine	other	other	other	0	(50,70]	m	1
7	2017	Palliativecare	Elective	C	other	0	(70,80]	f	2
7	2017	Palliativecare	Emergency	C	other	0	(70,80]	m	1
7	2017	Palliativecare	Emergency	other	other	0	(70,80]	m	1
7	2018	Geriatrics	Elective	C	other	0	(80,105]	m	1
7	2018	Geriatrics	Emergency	J	other	0	(80,105]	f	2
7	2018	Geriatrics	Emergency	other	other	0	(80,105]	f	2
7	2018	Geriatrics	Emergency	other	other	0	(80,105]	m	1
7	2018	Internal Medicine	Elective	C	other	0	(0,50]	f	1
7	2018	Internal Medicine	Elective	C	other	0	(0,50]	m	1
7	2018	Internal Medicine	Elective	C	other	0	(50,70]	f	1
7	2018	Internal Medicine	Elective	C	other	0	(50,70]	m	4
7	2018	Internal Medicine	Elective	C	other	0	(80,105]	m	1
7	2018	Internal Medicine	Elective	I	acute	0	(50,70]	f	1
7	2018	Internal Medicine	Elective	I	acute	0	(70,80]	m	1
7	2018	Internal Medicine	Elective	I	chronic	0	(50,70]	f	3
7	2018	Internal Medicine	Elective	I	chronic	0	(50,70]	m	2
7	2018	Internal Medicine	Elective	I	chronic	0	(70,80]	m	1
7	2018	Internal Medicine	Elective	I	chronic	0	(80,105]	f	1
7	2018	Internal Medicine	Elective	I	chronic	0	(80,105]	m	1
7	2018	Internal Medicine	Elective	I	other	0	(70,80]	f	3
7	2018	Internal Medicine	Elective	I	other	0	(70,80]	m	2
7	2018	Internal Medicine	Elective	J	other	0	(50,70]	m	1
7	2018	Internal Medicine	Elective	other	other	0	(0,50]	m	2
7	2018	Internal Medicine	Elective	other	other	0	(50,70]	f	1
7	2018	Internal Medicine	Elective	other	other	0	(50,70]	m	1
7	2018	Internal Medicine	Elective	other	other	0	(70,80]	f	1
7	2018	Internal Medicine	Elective	other	other	0	(70,80]	m	1
7	2018	Internal Medicine	Elective	other	other	0	(80,105]	f	1
7	2018	Internal Medicine	Elective	other	other	0	(80,105]	m	1
7	2018	Internal Medicine	Emergency	C	other	0	(50,70]	m	1
7	2018	Internal Medicine	Emergency	I	acute	0	(50,70]	m	3
7	2018	Internal Medicine	Emergency	I	acute	0	(70,80]	m	1
7	2018	Internal Medicine	Emergency	I	acute	0	(80,105]	f	1
7	2018	Internal Medicine	Emergency	I	chronic	0	(70,80]	f	1
7	2018	Internal Medicine	Emergency	I	chronic	0	(70,80]	m	1
7	2018	Internal Medicine	Emergency	I	other	0	(0,50]	m	2
7	2018	Internal Medicine	Emergency	I	other	0	(50,70]	f	1
7	2018	Internal Medicine	Emergency	I	other	0	(50,70]	m	1
7	2018	Internal Medicine	Emergency	I	other	0	(70,80]	f	1
7	2018	Internal Medicine	Emergency	I	other	1	(50,70]	m	2
7	2018	Internal Medicine	Emergency	I	other	1	(70,80]	m	2
7	2018	Internal Medicine	Emergency	J	other	0	(0,50]	m	1
7	2018	Internal Medicine	Emergency	J	other	0	(50,70]	f	2
7	2018	Internal Medicine	Emergency	J	other	0	(50,70]	m	3
7	2018	Internal Medicine	Emergency	J	other	0	(70,80]	f	1
7	2018	Internal Medicine	Emergency	J	other	0	(70,80]	m	1
7	2018	Internal Medicine	Emergency	J	other	0	(80,105]	f	1
7	2018	Internal Medicine	Emergency	J	other	0	(80,105]	m	2
7	2018	Internal Medicine	Emergency	other	other	0	(0,50]	f	5
7	2018	Internal Medicine	Emergency	other	other	0	(0,50]	m	6
7	2018	Internal Medicine	Emergency	other	other	0	(50,70]	f	4
7	2018	Internal Medicine	Emergency	other	other	0	(50,70]	m	8
7	2018	Internal Medicine	Emergency	other	other	0	(70,80]	f	4
7	2018	Internal Medicine	Emergency	other	other	0	(70,80]	m	4
7	2018	Internal Medicine	Emergency	other	other	0	(80,105]	f	1
7	2018	Internal Medicine	Emergency	other	other	0	(80,105]	m	5
7	2018	Internal Medicine	other	I	acute	0	(50,70]	m	1
7	2018	Internal Medicine	other	I	other	0	(70,80]	m	1
7	2018	Internal Medicine	other	J	other	0	(50,70]	m	1
7	2018	Internal Medicine	other	other	other	0	(0,50]	m	1
7	2018	Internal Medicine	other	other	other	0	(50,70]	m	1
7	2018	Palliativecare	Elective	C	other	0	(50,70]	f	2
7	2018	Palliativecare	Elective	C	other	0	(50,70]	m	1
7	2018	Palliativecare	Elective	C	other	0	(70,80]	m	1
7	2018	Palliativecare	Elective	C	other	0	(80,105]	m	1
7	2018	Palliativecare	Emergency	C	other	0	(50,70]	m	1
7	2018	Palliativecare	Emergency	J	other	0	(50,70]	m	1
7	2018	Palliativecare	Emergency	other	other	0	(50,70]	m	1
7	2018	Palliativecare	Emergency	other	other	0	(80,105]	f	1
7	2019	Geriatrics	Elective	I	other	0	(70,80]	m	1
7	2019	Geriatrics	Elective	other	other	0	(80,105]	f	1
7	2019	Geriatrics	Emergency	J	other	0	(80,105]	m	1
7	2019	Geriatrics	Emergency	other	other	0	(70,80]	m	1
7	2019	Geriatrics	Emergency	other	other	0	(80,105]	f	2
7	2019	Geriatrics	Emergency	other	other	0	(80,105]	m	1
7	2019	Internal Medicine	Elective	C	other	0	(0,50]	m	1
7	2019	Internal Medicine	Elective	C	other	0	(50,70]	f	2
7	2019	Internal Medicine	Elective	C	other	0	(50,70]	m	1
7	2019	Internal Medicine	Elective	C	other	0	(70,80]	f	1
7	2019	Internal Medicine	Elective	C	other	0	(70,80]	m	3
7	2019	Internal Medicine	Elective	I	acute	0	(70,80]	m	2
7	2019	Internal Medicine	Elective	I	chronic	0	(50,70]	m	2
7	2019	Internal Medicine	Elective	I	chronic	0	(70,80]	m	2
7	2019	Internal Medicine	Elective	I	chronic	0	(80,105]	m	1
7	2019	Internal Medicine	Elective	I	other	0	(50,70]	m	1
7	2019	Internal Medicine	Elective	I	other	0	(70,80]	m	2
7	2019	Internal Medicine	Elective	I	other	0	(80,105]	f	1
7	2019	Internal Medicine	Elective	I	other	0	(80,105]	m	2
7	2019	Internal Medicine	Elective	other	other	0	(0,50]	f	3
7	2019	Internal Medicine	Elective	other	other	0	(50,70]	f	3
7	2019	Internal Medicine	Elective	other	other	0	(50,70]	m	2
7	2019	Internal Medicine	Elective	other	other	0	(70,80]	f	1
7	2019	Internal Medicine	Elective	other	other	0	(70,80]	m	2
7	2019	Internal Medicine	Elective	other	other	0	(80,105]	f	1
7	2019	Internal Medicine	Emergency	C	other	0	(0,50]	f	1
7	2019	Internal Medicine	Emergency	C	other	0	(0,50]	m	1
7	2019	Internal Medicine	Emergency	C	other	0	(50,70]	m	1
7	2019	Internal Medicine	Emergency	I	acute	0	(50,70]	m	3
7	2019	Internal Medicine	Emergency	I	acute	0	(70,80]	m	3
7	2019	Internal Medicine	Emergency	I	acute	0	(80,105]	m	2
7	2019	Internal Medicine	Emergency	I	other	0	(50,70]	f	1
7	2019	Internal Medicine	Emergency	I	other	0	(50,70]	m	4
7	2019	Internal Medicine	Emergency	I	other	0	(70,80]	m	2
7	2019	Internal Medicine	Emergency	I	other	0	(80,105]	f	2
7	2019	Internal Medicine	Emergency	I	other	0	(80,105]	m	2
7	2019	Internal Medicine	Emergency	I	other	1	(50,70]	m	2
7	2019	Internal Medicine	Emergency	J	other	0	(0,50]	m	2
7	2019	Internal Medicine	Emergency	J	other	0	(50,70]	f	2
7	2019	Internal Medicine	Emergency	J	other	0	(80,105]	f	3
7	2019	Internal Medicine	Emergency	J	other	0	(80,105]	m	2
7	2019	Internal Medicine	Emergency	other	other	0	(0,50]	f	3
7	2019	Internal Medicine	Emergency	other	other	0	(0,50]	m	2
7	2019	Internal Medicine	Emergency	other	other	0	(50,70]	f	3
7	2019	Internal Medicine	Emergency	other	other	0	(50,70]	m	4
7	2019	Internal Medicine	Emergency	other	other	0	(70,80]	f	3
7	2019	Internal Medicine	Emergency	other	other	0	(70,80]	m	1
7	2019	Internal Medicine	Emergency	other	other	0	(80,105]	f	4
7	2019	Internal Medicine	Emergency	other	other	0	(80,105]	m	3
7	2019	Internal Medicine	other	I	acute	0	(0,50]	m	1
7	2019	Internal Medicine	other	I	acute	0	(50,70]	m	1
7	2019	Internal Medicine	other	I	other	0	(70,80]	f	2
7	2019	Internal Medicine	other	I	other	0	(70,80]	m	1
7	2019	Internal Medicine	other	I	other	1	(50,70]	m	1
7	2019	Palliativecare	Elective	C	other	0	(70,80]	m	2
7	2019	Palliativecare	Elective	other	other	0	(70,80]	m	1
7	2019	Palliativecare	Emergency	C	other	0	(70,80]	f	1
7	2019	Palliativecare	Emergency	C	other	0	(70,80]	m	1
7	2019	Palliativecare	Emergency	J	other	0	(50,70]	f	1
7	2019	Palliativecare	Emergency	J	other	0	(50,70]	m	1
7	2019	Palliativecare	Emergency	other	other	0	(0,50]	m	1
7	2020	Geriatrics	Elective	other	other	0	(80,105]	f	1
7	2020	Geriatrics	Emergency	I	other	0	(80,105]	f	1
7	2020	Geriatrics	Emergency	I	other	0	(80,105]	m	1
7	2020	Geriatrics	Emergency	J	other	0	(80,105]	m	1
7	2020	Geriatrics	Emergency	other	other	0	(80,105]	m	1
7	2020	Internal Medicine	Elective	C	other	0	(70,80]	m	1
7	2020	Internal Medicine	Elective	C	other	0	(80,105]	m	1
7	2020	Internal Medicine	Elective	I	acute	0	(50,70]	m	2
7	2020	Internal Medicine	Elective	I	acute	0	(70,80]	f	2
7	2020	Internal Medicine	Elective	I	chronic	0	(50,70]	m	1
7	2020	Internal Medicine	Elective	I	chronic	0	(70,80]	m	1
7	2020	Internal Medicine	Elective	I	other	0	(0,50]	m	1
7	2020	Internal Medicine	Elective	I	other	0	(50,70]	m	2
7	2020	Internal Medicine	Elective	I	other	0	(80,105]	f	2
7	2020	Internal Medicine	Elective	J	other	0	(50,70]	m	1
7	2020	Internal Medicine	Elective	J	other	0	(70,80]	m	1
7	2020	Internal Medicine	Elective	other	other	0	(0,50]	f	2
7	2020	Internal Medicine	Elective	other	other	0	(0,50]	m	1
7	2020	Internal Medicine	Elective	other	other	0	(50,70]	f	1
7	2020	Internal Medicine	Elective	other	other	0	(50,70]	m	2
7	2020	Internal Medicine	Elective	other	other	0	(70,80]	f	2
7	2020	Internal Medicine	Elective	other	other	0	(70,80]	m	1
7	2020	Internal Medicine	Elective	other	other	0	(80,105]	f	1
7	2020	Internal Medicine	Elective	other	other	0	(80,105]	m	1
7	2020	Internal Medicine	Emergency	C	other	0	(0,50]	m	1
7	2020	Internal Medicine	Emergency	C	other	0	(50,70]	f	1
7	2020	Internal Medicine	Emergency	C	other	0	(50,70]	m	3
7	2020	Internal Medicine	Emergency	C	other	0	(70,80]	m	2
7	2020	Internal Medicine	Emergency	C	other	0	(80,105]	m	1
7	2020	Internal Medicine	Emergency	I	acute	0	(50,70]	m	2
7	2020	Internal Medicine	Emergency	I	acute	0	(70,80]	f	1
7	2020	Internal Medicine	Emergency	I	other	0	(50,70]	f	4
7	2020	Internal Medicine	Emergency	I	other	0	(50,70]	m	1
7	2020	Internal Medicine	Emergency	I	other	0	(70,80]	f	1
7	2020	Internal Medicine	Emergency	I	other	0	(70,80]	m	1
7	2020	Internal Medicine	Emergency	I	other	0	(80,105]	f	2
7	2020	Internal Medicine	Emergency	I	other	1	(50,70]	m	2
7	2020	Internal Medicine	Emergency	I	other	1	(70,80]	f	2
7	2020	Internal Medicine	Emergency	I	other	1	(70,80]	m	2
7	2020	Internal Medicine	Emergency	J	other	0	(50,70]	f	1
7	2020	Internal Medicine	Emergency	J	other	0	(50,70]	m	2
7	2020	Internal Medicine	Emergency	J	other	0	(70,80]	f	4
7	2020	Internal Medicine	Emergency	J	other	0	(70,80]	m	2
7	2020	Internal Medicine	Emergency	J	other	0	(80,105]	f	1
7	2020	Internal Medicine	Emergency	J	other	0	(80,105]	m	3
7	2020	Internal Medicine	Emergency	other	other	0	(0,50]	f	6
7	2020	Internal Medicine	Emergency	other	other	0	(0,50]	m	3
7	2020	Internal Medicine	Emergency	other	other	0	(50,70]	f	5
7	2020	Internal Medicine	Emergency	other	other	0	(50,70]	m	6
7	2020	Internal Medicine	Emergency	other	other	0	(70,80]	f	8
7	2020	Internal Medicine	Emergency	other	other	0	(70,80]	m	2
7	2020	Internal Medicine	Emergency	other	other	0	(80,105]	f	5
7	2020	Internal Medicine	Emergency	other	other	0	(80,105]	m	4
7	2020	Internal Medicine	other	I	acute	0	(50,70]	m	1
7	2020	Internal Medicine	other	I	acute	0	(70,80]	m	1
7	2020	Internal Medicine	other	I	acute	0	(80,105]	m	2
7	2020	Internal Medicine	other	J	other	0	(0,50]	m	1
7	2020	Internal Medicine	other	other	other	0	(0,50]	m	1
7	2020	Palliativecare	Elective	C	other	0	(80,105]	f	1
7	2020	Palliativecare	Emergency	C	other	0	(50,70]	m	1
7	2020	Palliativecare	Emergency	C	other	0	(70,80]	f	1
7	2020	Palliativecare	Emergency	C	other	0	(70,80]	m	1
7	2020	Palliativecare	Emergency	I	other	0	(80,105]	m	1
8	2017	Geriatrics	Elective	J	other	0	(80,105]	m	1
8	2017	Geriatrics	Elective	other	other	0	(80,105]	f	1
8	2017	Geriatrics	Elective	other	other	0	(80,105]	m	1
8	2017	Geriatrics	Emergency	J	other	0	(80,105]	f	1
8	2017	Geriatrics	Emergency	other	other	0	(50,70]	f	1
8	2017	Geriatrics	Emergency	other	other	0	(70,80]	f	1
8	2017	Geriatrics	Emergency	other	other	0	(70,80]	m	1
8	2017	Geriatrics	Emergency	other	other	0	(80,105]	f	2
8	2017	Internal Medicine	Elective	C	other	0	(0,50]	m	2
8	2017	Internal Medicine	Elective	C	other	0	(50,70]	f	1
8	2017	Internal Medicine	Elective	C	other	0	(70,80]	f	1
8	2017	Internal Medicine	Elective	C	other	0	(70,80]	m	3
8	2017	Internal Medicine	Elective	C	other	0	(80,105]	f	1
8	2017	Internal Medicine	Elective	C	other	0	(80,105]	m	1
8	2017	Internal Medicine	Elective	I	chronic	0	(50,70]	f	1
8	2017	Internal Medicine	Elective	I	chronic	0	(50,70]	m	3
8	2017	Internal Medicine	Elective	I	chronic	0	(70,80]	m	1
8	2017	Internal Medicine	Elective	I	other	0	(50,70]	f	1
8	2017	Internal Medicine	Elective	I	other	0	(50,70]	m	3
8	2017	Internal Medicine	Elective	I	other	0	(70,80]	f	1
8	2017	Internal Medicine	Elective	I	other	0	(70,80]	m	1
8	2017	Internal Medicine	Elective	I	other	0	(80,105]	f	1
8	2017	Internal Medicine	Elective	other	other	0	(0,50]	f	1
8	2017	Internal Medicine	Elective	other	other	0	(0,50]	m	2
8	2017	Internal Medicine	Elective	other	other	0	(50,70]	f	3
8	2017	Internal Medicine	Elective	other	other	0	(50,70]	m	2
8	2017	Internal Medicine	Elective	other	other	0	(70,80]	f	2
8	2017	Internal Medicine	Elective	other	other	0	(70,80]	m	2
8	2017	Internal Medicine	Elective	other	other	0	(80,105]	f	1
8	2017	Internal Medicine	Elective	other	other	0	(80,105]	m	1
8	2017	Internal Medicine	Emergency	C	other	0	(70,80]	m	1
8	2017	Internal Medicine	Emergency	C	other	0	(80,105]	f	1
8	2017	Internal Medicine	Emergency	I	acute	0	(0,50]	m	1
8	2017	Internal Medicine	Emergency	I	acute	0	(50,70]	m	1
8	2017	Internal Medicine	Emergency	I	acute	0	(70,80]	f	1
8	2017	Internal Medicine	Emergency	I	acute	0	(80,105]	m	1
8	2017	Internal Medicine	Emergency	I	other	0	(50,70]	f	2
8	2017	Internal Medicine	Emergency	I	other	0	(50,70]	m	2
8	2017	Internal Medicine	Emergency	I	other	0	(70,80]	f	1
8	2017	Internal Medicine	Emergency	I	other	0	(80,105]	f	1
8	2017	Internal Medicine	Emergency	I	other	1	(80,105]	m	1
8	2017	Internal Medicine	Emergency	J	other	0	(0,50]	f	2
8	2017	Internal Medicine	Emergency	J	other	0	(50,70]	f	4
8	2017	Internal Medicine	Emergency	J	other	0	(50,70]	m	3
8	2017	Internal Medicine	Emergency	J	other	0	(70,80]	m	3
8	2017	Internal Medicine	Emergency	J	other	0	(80,105]	m	1
8	2017	Internal Medicine	Emergency	other	other	0	(0,50]	m	3
8	2017	Internal Medicine	Emergency	other	other	0	(50,70]	f	2
8	2017	Internal Medicine	Emergency	other	other	0	(50,70]	m	9
8	2017	Internal Medicine	Emergency	other	other	0	(70,80]	f	6
8	2017	Internal Medicine	Emergency	other	other	0	(70,80]	m	1
8	2017	Internal Medicine	Emergency	other	other	0	(80,105]	f	4
8	2017	Internal Medicine	Emergency	other	other	0	(80,105]	m	1
8	2017	Internal Medicine	other	I	acute	0	(0,50]	m	2
8	2017	Internal Medicine	other	I	acute	0	(70,80]	m	1
8	2017	Internal Medicine	other	I	other	0	(50,70]	f	1
8	2017	Internal Medicine	other	I	other	0	(50,70]	m	1
8	2017	Internal Medicine	other	I	other	1	(70,80]	m	1
8	2017	Internal Medicine	other	J	other	0	(70,80]	f	1
8	2017	Internal Medicine	other	other	other	0	(50,70]	f	1
8	2017	Internal Medicine	other	other	other	0	(50,70]	m	1
8	2017	Palliativecare	Elective	other	other	0	(70,80]	m	1
8	2017	Palliativecare	Emergency	C	other	0	(70,80]	f	1
8	2017	Palliativecare	Emergency	other	other	0	(50,70]	m	1
8	2018	Geriatrics	Elective	other	other	0	(50,70]	m	1
8	2018	Geriatrics	Elective	other	other	0	(80,105]	f	2
8	2018	Geriatrics	Emergency	I	other	0	(70,80]	f	1
8	2018	Geriatrics	Emergency	J	other	0	(70,80]	m	1
8	2018	Geriatrics	Emergency	J	other	0	(80,105]	f	1
8	2018	Geriatrics	Emergency	other	other	0	(80,105]	f	1
8	2018	Geriatrics	other	other	other	0	(80,105]	m	1
8	2018	Internal Medicine	Elective	C	other	0	(0,50]	m	1
8	2018	Internal Medicine	Elective	C	other	0	(50,70]	m	2
8	2018	Internal Medicine	Elective	I	acute	0	(50,70]	m	1
8	2018	Internal Medicine	Elective	I	acute	0	(70,80]	m	1
8	2018	Internal Medicine	Elective	I	chronic	0	(50,70]	m	2
8	2018	Internal Medicine	Elective	I	other	0	(70,80]	f	3
8	2018	Internal Medicine	Elective	I	other	0	(70,80]	m	2
8	2018	Internal Medicine	Elective	I	other	0	(80,105]	m	2
8	2018	Internal Medicine	Elective	J	other	0	(0,50]	m	1
8	2018	Internal Medicine	Elective	J	other	0	(50,70]	f	1
8	2018	Internal Medicine	Elective	J	other	0	(80,105]	m	1
8	2018	Internal Medicine	Elective	other	other	0	(0,50]	f	1
8	2018	Internal Medicine	Elective	other	other	0	(0,50]	m	1
8	2018	Internal Medicine	Elective	other	other	0	(50,70]	m	4
8	2018	Internal Medicine	Elective	other	other	0	(70,80]	f	2
8	2018	Internal Medicine	Elective	other	other	0	(70,80]	m	1
8	2018	Internal Medicine	Emergency	C	other	0	(50,70]	m	3
8	2018	Internal Medicine	Emergency	C	other	0	(80,105]	f	1
8	2018	Internal Medicine	Emergency	I	acute	0	(0,50]	m	3
8	2018	Internal Medicine	Emergency	I	acute	0	(50,70]	m	3
8	2018	Internal Medicine	Emergency	I	acute	0	(70,80]	f	2
8	2018	Internal Medicine	Emergency	I	acute	0	(70,80]	m	2
8	2018	Internal Medicine	Emergency	I	acute	0	(80,105]	f	1
8	2018	Internal Medicine	Emergency	I	acute	0	(80,105]	m	1
8	2018	Internal Medicine	Emergency	I	other	0	(0,50]	m	1
8	2018	Internal Medicine	Emergency	I	other	0	(50,70]	f	1
8	2018	Internal Medicine	Emergency	I	other	0	(50,70]	m	1
8	2018	Internal Medicine	Emergency	I	other	0	(80,105]	f	1
8	2018	Internal Medicine	Emergency	I	other	0	(80,105]	m	1
8	2018	Internal Medicine	Emergency	I	other	1	(50,70]	f	1
8	2018	Internal Medicine	Emergency	I	other	1	(80,105]	m	1
8	2018	Internal Medicine	Emergency	J	other	0	(50,70]	f	1
8	2018	Internal Medicine	Emergency	J	other	0	(50,70]	m	2
8	2018	Internal Medicine	Emergency	J	other	0	(70,80]	f	1
8	2018	Internal Medicine	Emergency	J	other	0	(70,80]	m	5
8	2018	Internal Medicine	Emergency	J	other	0	(80,105]	f	1
8	2018	Internal Medicine	Emergency	J	other	0	(80,105]	m	2
8	2018	Internal Medicine	Emergency	other	other	0	(0,50]	f	4
8	2018	Internal Medicine	Emergency	other	other	0	(0,50]	m	5
8	2018	Internal Medicine	Emergency	other	other	0	(50,70]	f	8
8	2018	Internal Medicine	Emergency	other	other	0	(50,70]	m	3
8	2018	Internal Medicine	Emergency	other	other	0	(70,80]	f	3
8	2018	Internal Medicine	Emergency	other	other	0	(70,80]	m	1
8	2018	Internal Medicine	Emergency	other	other	0	(80,105]	m	5
8	2018	Internal Medicine	other	I	acute	0	(50,70]	f	2
8	2018	Internal Medicine	other	other	other	0	(70,80]	f	1
8	2018	Palliativecare	Elective	C	other	0	(50,70]	f	2
8	2018	Palliativecare	Emergency	C	other	0	(0,50]	m	1
8	2018	Palliativecare	Emergency	C	other	0	(50,70]	m	1
8	2018	Palliativecare	Emergency	I	other	0	(80,105]	m	1
8	2018	Palliativecare	Emergency	J	other	0	(50,70]	m	1
8	2018	Palliativecare	Emergency	other	other	0	(50,70]	m	1
8	2018	Palliativecare	Emergency	other	other	0	(70,80]	f	1
8	2019	Geriatrics	Elective	I	other	0	(80,105]	f	1
8	2019	Geriatrics	Emergency	I	other	1	(80,105]	m	1
8	2019	Geriatrics	Emergency	other	other	0	(70,80]	f	1
8	2019	Geriatrics	Emergency	other	other	0	(80,105]	f	1
8	2019	Internal Medicine	Elective	C	other	0	(0,50]	f	1
8	2019	Internal Medicine	Elective	C	other	0	(50,70]	f	2
8	2019	Internal Medicine	Elective	C	other	0	(50,70]	m	3
8	2019	Internal Medicine	Elective	I	acute	0	(50,70]	m	1
8	2019	Internal Medicine	Elective	I	chronic	0	(50,70]	m	2
8	2019	Internal Medicine	Elective	I	chronic	0	(70,80]	f	1
8	2019	Internal Medicine	Elective	I	chronic	0	(70,80]	m	1
8	2019	Internal Medicine	Elective	I	chronic	0	(80,105]	m	1
8	2019	Internal Medicine	Elective	I	other	0	(50,70]	f	2
8	2019	Internal Medicine	Elective	I	other	0	(50,70]	m	1
8	2019	Internal Medicine	Elective	I	other	0	(70,80]	f	1
8	2019	Internal Medicine	Elective	I	other	0	(70,80]	m	1
8	2019	Internal Medicine	Elective	other	other	0	(0,50]	f	1
8	2019	Internal Medicine	Elective	other	other	0	(50,70]	f	1
8	2019	Internal Medicine	Elective	other	other	0	(70,80]	f	1
8	2019	Internal Medicine	Elective	other	other	0	(70,80]	m	1
8	2019	Internal Medicine	Emergency	C	other	0	(50,70]	m	1
8	2019	Internal Medicine	Emergency	C	other	0	(70,80]	f	1
8	2019	Internal Medicine	Emergency	C	other	0	(70,80]	m	1
8	2019	Internal Medicine	Emergency	C	other	0	(80,105]	m	1
8	2019	Internal Medicine	Emergency	I	acute	0	(0,50]	m	1
8	2019	Internal Medicine	Emergency	I	acute	0	(50,70]	m	1
8	2019	Internal Medicine	Emergency	I	acute	0	(70,80]	m	1
8	2019	Internal Medicine	Emergency	I	other	0	(0,50]	m	1
8	2019	Internal Medicine	Emergency	I	other	0	(50,70]	f	2
8	2019	Internal Medicine	Emergency	I	other	0	(70,80]	f	1
8	2019	Internal Medicine	Emergency	I	other	0	(70,80]	m	1
8	2019	Internal Medicine	Emergency	I	other	1	(70,80]	m	2
8	2019	Internal Medicine	Emergency	J	other	0	(50,70]	f	1
8	2019	Internal Medicine	Emergency	J	other	0	(50,70]	m	2
8	2019	Internal Medicine	Emergency	J	other	0	(70,80]	f	1
8	2019	Internal Medicine	Emergency	J	other	0	(70,80]	m	1
8	2019	Internal Medicine	Emergency	J	other	0	(80,105]	f	1
8	2019	Internal Medicine	Emergency	J	other	0	(80,105]	m	3
8	2019	Internal Medicine	Emergency	other	other	0	(0,50]	f	5
8	2019	Internal Medicine	Emergency	other	other	0	(0,50]	m	2
8	2019	Internal Medicine	Emergency	other	other	0	(50,70]	f	5
8	2019	Internal Medicine	Emergency	other	other	0	(50,70]	m	7
8	2019	Internal Medicine	Emergency	other	other	0	(70,80]	f	5
8	2019	Internal Medicine	Emergency	other	other	0	(70,80]	m	4
8	2019	Internal Medicine	Emergency	other	other	0	(80,105]	f	4
8	2019	Internal Medicine	other	I	other	0	(50,70]	m	1
8	2019	Internal Medicine	other	other	other	0	(70,80]	m	1
8	2019	Palliativecare	Elective	C	other	0	(0,50]	f	1
8	2019	Palliativecare	Elective	C	other	0	(50,70]	f	1
8	2019	Palliativecare	Elective	I	other	0	(80,105]	m	1
8	2019	Palliativecare	Emergency	C	other	0	(50,70]	m	2
8	2019	Palliativecare	Emergency	C	other	0	(70,80]	m	1
8	2019	Palliativecare	Emergency	I	other	1	(70,80]	f	1
8	2019	Palliativecare	Emergency	J	other	0	(50,70]	m	1
8	2019	Palliativecare	Emergency	J	other	0	(70,80]	f	1
8	2020	Geriatrics	Elective	other	other	0	(50,70]	f	1
8	2020	Geriatrics	Elective	other	other	0	(70,80]	m	1
8	2020	Geriatrics	Emergency	J	other	0	(80,105]	f	1
8	2020	Geriatrics	Emergency	other	other	0	(80,105]	f	2
8	2020	Geriatrics	Emergency	other	other	0	(80,105]	m	1
8	2020	Internal Medicine	Elective	C	other	0	(50,70]	m	3
8	2020	Internal Medicine	Elective	C	other	0	(70,80]	f	2
8	2020	Internal Medicine	Elective	C	other	0	(70,80]	m	1
8	2020	Internal Medicine	Elective	C	other	0	(80,105]	m	2
8	2020	Internal Medicine	Elective	I	acute	0	(0,50]	m	1
8	2020	Internal Medicine	Elective	I	acute	0	(50,70]	m	2
8	2020	Internal Medicine	Elective	I	chronic	0	(50,70]	f	1
8	2020	Internal Medicine	Elective	I	chronic	0	(70,80]	f	1
8	2020	Internal Medicine	Elective	I	other	0	(50,70]	f	1
8	2020	Internal Medicine	Elective	I	other	0	(70,80]	m	3
8	2020	Internal Medicine	Elective	I	other	0	(80,105]	f	3
8	2020	Internal Medicine	Elective	other	other	0	(0,50]	f	1
8	2020	Internal Medicine	Elective	other	other	0	(50,70]	f	2
8	2020	Internal Medicine	Elective	other	other	0	(70,80]	m	2
8	2020	Internal Medicine	Elective	other	other	0	(80,105]	m	1
8	2020	Internal Medicine	Emergency	C	other	0	(50,70]	f	1
8	2020	Internal Medicine	Emergency	C	other	0	(50,70]	m	1
8	2020	Internal Medicine	Emergency	C	other	0	(70,80]	m	1
8	2020	Internal Medicine	Emergency	C	other	0	(80,105]	f	1
8	2020	Internal Medicine	Emergency	I	acute	0	(0,50]	m	1
8	2020	Internal Medicine	Emergency	I	acute	0	(50,70]	m	3
8	2020	Internal Medicine	Emergency	I	acute	0	(70,80]	m	2
8	2020	Internal Medicine	Emergency	I	chronic	0	(70,80]	f	1
8	2020	Internal Medicine	Emergency	I	chronic	0	(80,105]	m	1
8	2020	Internal Medicine	Emergency	I	other	0	(50,70]	f	2
8	2020	Internal Medicine	Emergency	I	other	0	(70,80]	f	2
8	2020	Internal Medicine	Emergency	I	other	0	(70,80]	m	1
8	2020	Internal Medicine	Emergency	I	other	0	(80,105]	f	3
8	2020	Internal Medicine	Emergency	I	other	0	(80,105]	m	1
8	2020	Internal Medicine	Emergency	I	other	1	(0,50]	m	1
8	2020	Internal Medicine	Emergency	I	other	1	(50,70]	m	1
8	2020	Internal Medicine	Emergency	I	other	1	(70,80]	f	1
8	2020	Internal Medicine	Emergency	J	other	0	(0,50]	f	2
8	2020	Internal Medicine	Emergency	J	other	0	(50,70]	f	3
8	2020	Internal Medicine	Emergency	J	other	0	(50,70]	m	1
8	2020	Internal Medicine	Emergency	J	other	0	(70,80]	f	3
8	2020	Internal Medicine	Emergency	J	other	0	(80,105]	f	2
8	2020	Internal Medicine	Emergency	J	other	0	(80,105]	m	1
8	2020	Internal Medicine	Emergency	other	other	0	(0,50]	f	4
8	2020	Internal Medicine	Emergency	other	other	0	(0,50]	m	5
8	2020	Internal Medicine	Emergency	other	other	0	(50,70]	f	5
8	2020	Internal Medicine	Emergency	other	other	0	(50,70]	m	5
8	2020	Internal Medicine	Emergency	other	other	0	(70,80]	f	1
8	2020	Internal Medicine	Emergency	other	other	0	(70,80]	m	6
8	2020	Internal Medicine	Emergency	other	other	0	(80,105]	f	5
8	2020	Internal Medicine	Emergency	other	other	0	(80,105]	m	3
8	2020	Internal Medicine	other	I	acute	0	(0,50]	m	1
8	2020	Internal Medicine	other	I	other	0	(70,80]	f	1
8	2020	Internal Medicine	other	I	other	0	(70,80]	m	1
8	2020	Internal Medicine	other	I	other	1	(70,80]	m	1
8	2020	Internal Medicine	other	other	other	0	(50,70]	f	1
8	2020	Internal Medicine	other	other	other	0	(50,70]	m	1
8	2020	Palliativecare	Emergency	C	other	0	(0,50]	m	1
8	2020	Palliativecare	Emergency	C	other	0	(50,70]	f	1
8	2020	Palliativecare	Emergency	C	other	0	(50,70]	m	1
8	2020	Palliativecare	Emergency	C	other	0	(70,80]	f	1
8	2020	Palliativecare	Emergency	C	other	0	(70,80]	m	1
8	2020	Palliativecare	Emergency	C	other	0	(80,105]	m	1
9	2017	Geriatrics	Elective	other	other	0	(70,80]	m	1
9	2017	Geriatrics	Elective	other	other	0	(80,105]	f	1
9	2017	Geriatrics	Emergency	I	other	0	(80,105]	f	1
9	2017	Geriatrics	Emergency	I	other	0	(80,105]	m	1
9	2017	Geriatrics	Emergency	other	other	0	(80,105]	f	1
9	2017	Internal Medicine	Elective	C	other	0	(50,70]	m	1
9	2017	Internal Medicine	Elective	I	acute	0	(70,80]	f	1
9	2017	Internal Medicine	Elective	I	chronic	0	(50,70]	f	1
9	2017	Internal Medicine	Elective	I	chronic	0	(50,70]	m	1
9	2017	Internal Medicine	Elective	I	chronic	0	(70,80]	m	3
9	2017	Internal Medicine	Elective	I	other	0	(50,70]	m	6
9	2017	Internal Medicine	Elective	I	other	0	(80,105]	m	1
9	2017	Internal Medicine	Elective	other	other	0	(0,50]	f	1
9	2017	Internal Medicine	Elective	other	other	0	(0,50]	m	1
9	2017	Internal Medicine	Elective	other	other	0	(50,70]	f	4
9	2017	Internal Medicine	Elective	other	other	0	(50,70]	m	2
9	2017	Internal Medicine	Elective	other	other	0	(70,80]	f	1
9	2017	Internal Medicine	Elective	other	other	0	(80,105]	f	1
9	2017	Internal Medicine	Emergency	C	other	0	(50,70]	f	1
9	2017	Internal Medicine	Emergency	C	other	0	(50,70]	m	1
9	2017	Internal Medicine	Emergency	I	acute	0	(0,50]	m	1
9	2017	Internal Medicine	Emergency	I	acute	0	(50,70]	m	4
9	2017	Internal Medicine	Emergency	I	acute	0	(70,80]	f	1
9	2017	Internal Medicine	Emergency	I	acute	0	(70,80]	m	1
9	2017	Internal Medicine	Emergency	I	other	0	(0,50]	m	1
9	2017	Internal Medicine	Emergency	I	other	0	(50,70]	f	1
9	2017	Internal Medicine	Emergency	I	other	0	(50,70]	m	1
9	2017	Internal Medicine	Emergency	I	other	0	(70,80]	f	1
9	2017	Internal Medicine	Emergency	I	other	0	(70,80]	m	2
9	2017	Internal Medicine	Emergency	I	other	1	(50,70]	m	1
9	2017	Internal Medicine	Emergency	I	other	1	(70,80]	f	1
9	2017	Internal Medicine	Emergency	J	other	0	(50,70]	m	3
9	2017	Internal Medicine	Emergency	J	other	0	(70,80]	f	3
9	2017	Internal Medicine	Emergency	J	other	0	(70,80]	m	2
9	2017	Internal Medicine	Emergency	J	other	0	(80,105]	f	2
9	2017	Internal Medicine	Emergency	J	other	0	(80,105]	m	2
9	2017	Internal Medicine	Emergency	other	other	0	(0,50]	f	3
9	2017	Internal Medicine	Emergency	other	other	0	(0,50]	m	3
9	2017	Internal Medicine	Emergency	other	other	0	(50,70]	f	6
9	2017	Internal Medicine	Emergency	other	other	0	(50,70]	m	4
9	2017	Internal Medicine	Emergency	other	other	0	(70,80]	f	4
9	2017	Internal Medicine	Emergency	other	other	0	(70,80]	m	3
9	2017	Internal Medicine	Emergency	other	other	0	(80,105]	m	2
9	2017	Internal Medicine	other	I	acute	0	(50,70]	m	2
9	2017	Internal Medicine	other	I	other	0	(70,80]	f	1
9	2017	Internal Medicine	other	I	other	1	(50,70]	m	1
[truncated: 10,007 more rows]

## Sheet: Emergency Consultations
Calendar week	Year	Number of consultations
1	2019	81
1	2020	79
2	2019	73
2	2020	85
3	2019	68
3	2020	67
4	2019	69
4	2020	69
5	2019	83
5	2020	77
6	2019	91
6	2020	76
7	2019	87
7	2020	79
8	2019	95
8	2020	72
9	2019	110
9	2020	86
10	2019	87
10	2020	79
11	2019	72
11	2020	54
12	2019	74
12	2020	37
13	2019	69
13	2020	48
14	2019	72
14	2020	49
15	2019	58
15	2020	63
16	2019	98
16	2020	55
17	2019	47
17	2020	61
18	2019	72
18	2020	61
19	2019	76
19	2020	56
20	2019	68
20	2020	60
21	2019	80
21	2020	71
22	2019	76
22	2020	88
23	2019	74
23	2020	62
24	2019	70
24	2020	65
25	2019	74
25	2020	77
26	2019	87
26	2020	49
27	2019	87
27	2020	76
28	2019	80
28	2020	63
29	2019	81
29	2020	73
30	2019	74
30	2020	61
31	2019	74
31	2020	99
32	2019	67
32	2020	72
33	2019	80
33	2020	63
34	2019	69
34	2020	72
35	2019	69
35	2020	62
36	2019	78
36	2020	54
37	2019	72
37	2020	53
38	2019	82
38	2020	59
39	2019	79
39	2020	45
40	2019	72
40	2020	56
41	2019	72
41	2020	60
42	2019	76
42	2020	72
43	2019	61
43	2020	69
44	2019	65
44	2020	42
45	2019	55
45	2020	49
46	2019	75
46	2020	58
47	2019	72
47	2020	53
48	2019	65
48	2020	45
49	2019	81
49	2020	57
50	2019	57
50	2020	60
51	2019	75
51	2020	45
52	2019	89
52	2020	72
53	2019	11
53	2020	12

## Sheet: GP
survey GP	Workload_lockdown	Workload_ betw_waves	Workload_ 2nd_wave	Consultation	Consultation_lockdown	Home visits	Home visits_lockdown	Tele_cons	Tele_cons_lockdown	Organisation	Organisation_lockdown	Home_care	Home_care_lockdown	Other	Other_lockdown	Shortage of care	worse_helth	patient_canc	GP_canc	pat_hosp_ref	GP_hosp_ref	mental_problem	pat_adv_dir	weaknesses
1	120	75	95	70	70	5	10	5	10	10	10					Yes	No	Yes	Yes	No	Yes	Yes	No	Problem communication with safety of the masks (poorly communicated by the FEDERATION).
2	80	100	115	60	40	20	10	5	10	5	10	5	5	5	5	No	No	Yes	No	No	No	Yes	Yes	I think that centralised care in the KSGR for moderately severe COVID diseases and above (as was done in the second wave) is important in order to enable a high quality of centralised COVID care. In the peripheral hospitals, elective interventions have to be postponed less.
3	80	95	95	90	60	5	5	5	20		5					No	Yes	Yes	Yes	No	No	Yes	Yes
4	50	70	90	70	30	20	10		10		40	10	10			Yes	Yes	Yes	No	No	No	Yes	No	no
5	50	120	100	90	50			5	20		30	5				Yes	Yes	Yes	No	Yes	No	Yes	Yes
6			100	80	5			5	70	5	60					Yes	Yes	Yes	Yes	No	Yes	Yes	Yes	Daily new requirements and regulations cause more confusion than they help.
7	120	100	110	50	40	5		5	10			20	50			No	No	Yes	No	No	No	No	Yes	none that I can remember now
8	90	90	80	80	60	5	5	5	10		10	5	10	5	5	Yes	Yes	Yes	No	Yes	No	Yes	Yes	No intimidation by the dictatorship from Bern! Special consultations must be held and people must fight back!
9	110	120	140	70	60	5	5	10	20	10	10	5	5			Yes	Yes	Yes	No	Yes	Yes	Yes	Yes	No
10	60	110	100	60	60	10	5	20	30			10	5			Yes	No	Yes	Yes	Yes	No	No	No	No
11	50	60	60	80	50	5		10	20		20	5	10			No	No	Yes	Yes	Yes	No	Yes	Yes
12	50	80	100	40	20	5	5		5		5	50	60	5	5	Yes	Yes	Yes	Yes	Yes	No	Yes	Yes
13	80	100	100	70	50	10	20	5	20	5	5	10	5			No	No	Yes	No	No	No	Yes	Yes	the down-regulation of the system was not necessary
14	60	100	100	90	40	5	5	10	30		20					Yes	Yes	Yes	Yes	Yes	No	Yes	Yes	No. The learning curve is steep!
15	60	100	100	80	60			5	20	5	10	10	10			Yes	Yes	Yes	Yes	Yes	No	Yes	Yes
16	40	100	90	40	20	5	5	5	20	5	5	5	5			Yes	No	Yes	Yes	Yes	No	Yes	No	No
17	80	100	90	80	70	5	5	5	10	5	10	5	5			No	No	Yes	No	No	No	Yes	Yes
18	100	100	100	60	60	10	10	5	5	5	5	20	20			No	Yes	Yes	Yes	No	No	Yes
19	65	90	80	80	50			10	20		20			10	10	No	Yes	Yes	No	Yes	No	Yes	No	Patients tended to be discharged from hospital even more quickly, which led to difficult situations in outpatient settings.
20	60	95	100	70	60	5	5	10	20		10	5	5	10	10	No	No	Yes	Yes	Yes	Yes	Yes	No	No
21	70	120	100	90	50			5	30	5	20					Yes	Yes	Yes	No	Yes	No	Yes	Yes	Some weaknesses in the pandemic strategy, but rather political and again to be " fixed " by us medical professionals.
22	120	100	130	60	50	10	20	5	10	5	10	5	10	20		Yes	Yes	Yes	No	Yes	Yes	Yes	No	yes. what has been done cannot be subsumed in the word strategy. The consistent separation of the minimum necessary measures from political and ecological decision-makers.
23	70	90	100	60	40	5		5	30	10	20	20	10			Yes	Yes	Yes	Yes	Yes	No	Yes	Yes
24	70		100	20	90			40	10	10						No	No	Yes	No	No	No	Yes	No
25	90	110	120	80	70	5	5	5	10	5	10	5	5			No	No	Yes	Yes	Yes	Yes	No	Yes	Regarding vaccinations, more peripheral vaccinations should have been carried out. 9 vaccination centres in the canton in the knowledge that further vaccines can be vaccinated peripherally are too many!
26	90	110	90	80	60	10	10	10	5	5	10					No	No	Yes	No	No	No	Yes	No
27	80	100	100	80	70	5	5	5	10	5	10			5	5	No	No	Yes	Yes	Yes	No	Yes	Yes	No, I think they acted to the best of their knowledge under the circumstances.
28	80	120	100	80	60	5		5	10	5	20	5	5		5	Yes	No	Yes	No	Yes	No	No	No
29	70	100	100	80	60	5	5	10	20		10	5	5			Yes	Yes	Yes	No	Yes	No	Yes	Yes	Once again, the weakest get the short end of the stick; social isolation, especially in old people's homes, is very problematic; unfortunately, I have no proposal for a solution....
30	40	10	30	70	50	5	5	5	20		10	20	20			No	No	Yes	Yes	Yes	Yes	No	No
31	60	100	90	90	50	10	20				30					No	Yes	Yes	Yes	Yes	No	Yes	Yes
32	70	80	70	80	50	5	20	5	20		5	10	5			Yes	Yes	Yes	No	No	No	Yes	Yes	No
33	50	75	100	80	30	5	20	10	20		20			5	10	Yes	Yes	Yes	Yes	No	No	Yes	Yes	Discouraging visits to the doctor by the Federal Council, was devastating
34	50	100	100	70	40	5	5	5	20	5	10	5	5	10	20	Yes	No	Yes	Yes	Yes	No	Yes	No	Hospitals should not have shut down outpatients and certain elective procedures so early. In the event of a strong Corona wave, the hospital could have been made Corona-ready within a short time.
35	70	100	120	70	50	5		5	10		10	10	10	10	20	No	No	Yes	Yes	Yes	No	No	Yes	No
36	110	110	110	80	70			5	10	10	20	5				No	Yes	Yes	Yes	Yes	No	No	Yes
37	50	80	90	80	40			10	20		10			5	30	Yes	Yes	Yes	No	Yes	No	Yes	Yes	Waiver of non-urgent consultations would not have been necessary, then the emergency practice at KSGR would also have continued to run
38	40	60	70	90	10			5	50		40	5				Yes	No	Yes	Yes	No	No	Yes	Yes	KSGR was good organised.
39	70	100	110	70	60	10	10	5	10	5	10	10	10			Yes	No	Yes	No	Yes	No	Yes	Yes	The information policy of the media is disastrous. The KSGR's pandemic strategy is fine.
40	60	100	100	60	20	5	10	10	30	5	20	10	10	10	10	No	No	Yes	Yes	Yes	No	Yes	Yes	can always be optimised…

## Sheet: Nursing home
survey nursing	N_patients	org_model	pat_hosp_ref	less_cons	pat_adv_dir	hosp_disc	pat_mental_problem	staff_mental_problem
1	88	home physician	Yes	Yes	No	Yes	Yes	No
2	32	home physician	No	No	Yes	Yes	No	Yes
3	93	home physician	No	No	Yes	No	Yes	Yes
4	178	mixed model	No	No	Yes	Yes	Yes	Yes
5	84	family physician	No	No	No	Yes	Yes	Yes
6	163	mixed model	No	No	No	No	No	Yes
7	23	mixed model	No	No	No	No	Yes	Yes
8	68	mixed model	Yes	No	Yes	Yes	Yes	Yes

## Sheet: Referring hospital
survey_ref_hosp	admission_1st_wave	admission_2nd_wave	emer_cons_1st_wave	emer_cons_2nd_wave
1	Reduction	Reduction	Reduction	Reduction
2	Reduction	No change	Reduction	No change
3	Reduction	No change	Reduction	No change
4	Reduction	Reduction	Reduction	No change
5	No change	Increase	Reduction	Increase
6	Reduction	Increase	Reduction	Reduction
7	Reduction	Increase	Reduction	Increase
8	Reduction	No change	Reduction	Increase
9	Reduction	Increase	Reduction	No change
10	Reduction	No change	Reduction	No change
11	Reduction	Reduction	Reduction	Reduction
